# Supplementary material for: Signature of circular RNAs in human induced pluripotent stem cells and derived cardiomyocytes
Source: Stem Cell Res Ther. 2018 Mar 9;9:56. doi: 10.1186/s13287-018-0793-5 (PMC5845222; doi:10.1186/s13287-018-0793-5)
Supplement: Supplementary file 1 — Table S1. Presenting primers used for circRNA detection in this study. (XLSX 10 kb) [file 13287_2018_793_MOESM1_ESM.xlsx]

## Sheet: Sheet1
Gene name	Primer-1	Primer-2	Position of back-splicing sites
circSLC8A1	CCTCCACTGCCACTGTAACTATT	CCTTCTCCTTCCATTTCTGTCTC	chr2 40655612 40657444
circARID1A	TCATTTGGGTCTCAGGCATC	TCCATAAGGAGGAATCTGCTGT	chr1 27056141 27059283
circFNDC3B	TAAGAAAACAGAGCGACGAGC	GTGAGTCAGATAGGGAGGGAGA	chr3 171965322 171969331
circCACNA1D	GCTATTTACATCCCATTCCCTG	TGCTCTTGGCGTATTGCTGA	chr3 53531178 53535747
circSPHKAP	GCCAGGACCCTGTACCAATAA	TCTTCCAAAGCATAAAGCCACT	chr2 228881121 228884872
circALPK2	GAGTTCCCATGCTGATGCAA	ACCTCAACGGAAGCAGAACAA	chr18 56246045 56247780
circAASS	GAGCATCCCTTTTGCATGTATG	CTCTCCCAGGCGTTCACATC	chr7 121753171 121773795
circFIRRE	CTTGATGAGGGCATGGATCAC	CAGGAGCAGAGCAGCTTGAA	chrX 130883333 130928494
circTMEFF1	GGAGAAGAGGAAGGGTCAGG	TGTCCCCATTTGATCCACAG	chr9 103261046 103279053
