# Supplementary material for: Signature of circular RNAs in human induced pluripotent stem cells and derived cardiomyocytes
Source: Stem Cell Res Ther. 2018 Mar 9;9:56. doi: 10.1186/s13287-018-0793-5 (PMC5845222; doi:10.1186/s13287-018-0793-5)
Supplement: Supplementary file 4 — Table S2. Presenting circRNAs identified in hiPSCs and hiPSC-CMs (XLSX 315 kb) [file 13287_2018_793_MOESM4_ESM.xlsx]

## Sheet: CircRNAs in hiPSCs and iPSC-CMs
Chromosome	Start	End	Gene name	hiPSC (RPB)	hiPSC-CM (RPB)
chr2	40655612	40657444	SLC8A1	0	14563.5
chr17	65941524	65972074	BPTF	234.04	6986.47
chr1	27056141	27059283	ARID1A	297.051	6943.25
chr3	171965322	171969331	FNDC3B	90.0154	2535.3
chr3	53531178	53535747	CACNA1D	0	2463.27
chr2	228881121	228884872	SPHKAP	0	2420.05
chr18	56246045	56247780	ALPK2	0	2405.65
chr2	40655612	40657441	SLC8A1	0	2391.24
chr15	30053341	30065560	TJP1	54.0092	2160.76
chr15	30058468	30092905	TJP1	0	1872.66
chr2	179546387	179552951	TTN	0	1397.29
chr4	48371865	48385801	SLAIN2	27.0046	1282.05
chr18	9182379	9221997	ANKRD12	99.0169	1065.98
chr2	168920009	168986268	STK39	0	1037.17
chr17	20107645	20109225	SPECC1	720.123	1022.76
chr11	33307958	33309057	HIPK3	198.034	979.546
chr10	70404454	70406762	TET1	315.054	921.925
chr1	8716031	8716500	RERE	117.02	907.52
chr2	179546387	179548809	TTN	0	849.9
chr5	82832825	82838087	VCAN	0	835.495
chr4	144359151	144361535	GAB1	0	806.685
chr15	30053341	30092905	TJP1	0	806.685
chr6	54001512	54034370	MLIP	0	777.875
chr1	117944807	117963271	MAN1A2	108.018	763.47
chr4	47746418	47788942	CORIN	0	749.064
chr5	78734832	78752841	HOMER1	513.088	705.849
chr4	187627716	187630999	FAT1	378.065	705.849
chr4	95494501	95507595	PDLIM5	0	691.444
chr6	54001512	54025230	MLIP	0	677.039
chr4	106155053	106158508	TET2	0	677.039
chr11	32948702	32956981	QSER1	612.105	648.229
chr4	65155427	65180481	TECRL	0	619.419
chr5	64747301	64769779	ADAMTS6	0	576.203
chr12	95602618	95605043	FGD6	171.029	561.798
chr2	55252221	55255356	RTN4	54.0092	561.798
chr3	169840378	169847340	PHC3	0	547.393
chr10	102683731	102685776	FAM178A	0	532.988
chr10	76729417	76748870	KAT6B	0	532.988
chr4	75937634	75938360	PARM1	0	532.988
chr4	73950965	73958017	ANKRD17	135.023	504.178
chr1	32381495	32385259	PTP4A2	63.0108	489.773
chr17	65941524	65944422	BPTF	72.0123	475.368
chr15	41988272	41991357	MGA	18.0031	475.368
chr2	110321942	110350696	SEPT10	0	475.368
chr2	168869143	168986268	STK39	0	446.558
chrX	147743428	147744289	AFF2	72.0123	432.153
chr11	130130750	130131824	ZBTB44	0	432.153
chr1	155408117	155408859	ASH1L	27.0046	417.747
chr2	179542851	179547630	TTN	0	417.747
chr7	139415730	139416814	HIPK2	180.031	403.342
chr7	70227855	70236630	AUTS2	36.0062	403.342
chr6	54001512	54054712	MLIP	0	403.342
chr3	47079155	47088111	SETD2	0	403.342
chr4	73956383	73958017	ANKRD17	126.022	388.937
chr18	9195548	9221997	ANKRD12	0	388.937
chr9	112704965	112705661	PALM2-AKAP2	0	388.937
chr6	54001512	54067031	MLIP	0	374.532
chr7	138203933	138235925	TRIM24	45.0077	360.127
chr14	32559707	32563592	ARHGAP5	0	360.127
chr10	88476083	88478604	LDB3	0	360.127
chr6	54013853	54095715	MLIP	0	360.127
chr6	16326624	16328701	ATXN1	0	331.317
chr20	2944917	2945848	PTPRA	54.0092	316.912
chr10	28872327	28884970	WAC	9.00154	316.912
chr4	156617907	156643344	GUCY1A3	0	316.912
chr4	39739039	39776553	UBE2K	63.0108	302.507
chr1	193172924	193205486	CDC73	0	288.102
chr1	46124699	46126897	GPBP1L1	0	288.102
chr1	46521466	46546422	PIK3R3	0	288.102
chr2	168986050	168997268	STK39	0	288.102
chr2	179534944	179547630	TTN	0	288.102
chr16	68155889	68160513	NFATC3	99.0169	273.697
chr6	13632601	13644961	RANBP9	9.00154	273.697
chr5	79024737	79035226	CMYA5	0	273.697
chr4	62800557	62863983	LPHN3	0	273.697
chr18	51686134	51731527	MBD2	0	273.697
chr4	153332454	153333681	FBXW7	693.119	259.292
chr6	54001512	54095715	MLIP	0	259.292
chr9	14120438	14179779	NFIB	0	259.292
chr11	85707868	85714494	PICALM	0	259.292
chr12	46319924	46322642	SCAF11	0	259.292
chr2	179544980	179548809	TTN	0	259.292
chr5	82832825	82850857	VCAN	0	259.292
chr11	47368976	47370092	MYBPC3	0	244.886
chr10	112540558	112559676	RBM20	0	244.886
chr4	152095821	152108615	SH3D19	0	244.886
chr1	117944807	117984947	MAN1A2	36.0062	230.481
chr1	21295966	21329301	EIF4G3	18.0031	230.481
chr20	32207322	32211102	CBFA2T2	0	230.481
chr1	65830317	65831879	DNAJC6	0	230.481
chr3	171965322	172028671	FNDC3B	0	230.481
chr17	26449628	26499644	NLK	0	230.481
chr4	169432573	169433563	PALLD	0	230.481
chr1	89236034	89251896	PKN2	0	230.481
chr2	179542851	179552951	TTN	0	230.481
chr5	36953719	36976504	NIPBL	126.022	216.076
chr4	178274461	178281831	NEIL3	99.0169	216.076
chr2	99802639	99812219	C2orf15	27.0046	216.076
chr9	16435552	16437522	BNC2	9.00154	216.076
chr11	119155678	119156276	CBL	0	216.076
chr10	32832227	32873232	CCDC7	0	216.076
chr1	21295966	21307720	EIF4G3	0	216.076
chr15	41988272	42005694	MGA	0	216.076
chr9	86293355	86301070	UBQLN1	0	216.076
chr3	183454505	183480067	YEATS2	0	216.076
chr2	68717321	68772444	APLF	216.037	201.671
chr1	205585605	205593019	ELK4	153.026	201.671
chr8	93017343	93029591	RUNX1T1	45.0077	201.671
chr11	76174864	76183884	C11orf30	36.0062	201.671
chr14	32559707	32586493	ARHGAP5	18.0031	201.671
chr18	2890558	2892484	EMILIN2	0	201.671
chr1	74905173	74957950	FPGT-TNNI3K	0	201.671
chr5	38523520	38530768	LIFR	0	201.671
chr11	45986865	46001517	PHF21A	0	201.671
chr20	2928627	2945848	PTPRA	0	201.671
chr4	65155427	65194274	TECRL	0	201.671
chr12	83250788	83251359	TMTC2	0	201.671
chr2	179546387	179550325	TTN	0	201.671
chr2	179534944	179548018	TTN	0	201.671
chr1	117944807	117957453	MAN1A2	144.025	187.266
chr17	65941524	65960520	BPTF	9.00154	187.266
chr16	53189837	53191453	CHD9	0	187.266
chr2	122260742	122287901	CLASP1	0	187.266
chr8	72211281	72246409	EYA1	0	187.266
chr3	171965322	172016577	FNDC3B	0	187.266
chrM	13870	13978	JA760615	0	187.266
chr10	76598440	76603236	KAT6B	0	187.266
chr9	33986757	33998862	UBAP2	0	187.266
chr9	33948371	33956144	UBAP2	0	187.266
chr15	25650607	25657118	UBE3A	0	187.266
chr15	80412669	80415142	ZFAND6	0	187.266
chr6	151669845	151674887	AKAP12	180.031	172.861
chr1	155408117	155429689	ASH1L	63.0108	172.861
chr7	91924202	91957214	ANKIB1	18.0031	172.861
chr1	41536266	41541123	SCMH1	18.0031	172.861
chr3	171944660	171969331	FNDC3B	0	172.861
chr5	78692645	78752841	HOMER1	0	172.861
chrM	13867	13978	JA760615	0	172.861
chr10	98703869	98711953	LCOR	0	172.861
chr4	140810510	140812121	MAML3	0	172.861
chr6	54013853	54067031	MLIP	0	172.861
chr9	112898406	112900819	PALM2-AKAP2	0	172.861
chr3	169831147	169867032	PHC3	0	172.861
chr22	24698162	24743144	SPECC1L	0	172.861
chr2	179534944	179552951	TTN	0	172.861
chr2	179519171	179527782	TTN	0	172.861
chr2	179519171	179523521	TTN	0	172.861
chr9	33953282	33996331	UBAP2	0	172.861
chr16	68155889	68157024	NFATC3	135.023	158.456
chr5	65349233	65350779	ERBB2IP	45.0077	158.456
chr20	46252654	46262380	NCOA3	27.0046	158.456
chr2	174819600	174820960	SP3	27.0046	158.456
chr15	57743697	57754090	CGNL1	9.00154	158.456
chr10	104636710	104650435	BORCS7-ASMT	0	158.456
chr1	21231375	21268823	EIF4G3	0	158.456
chr12	1480998	1553916	ERC1	0	158.456
chr6	76022112	76024918	FILIP1	0	158.456
chrM	13877	13978	JA760615	0	158.456
chr9	5968018	5988545	KIAA2026	0	158.456
chr1	117944807	118009049	MAN1A2	0	158.456
chr11	77409531	77413540	RSF1	0	158.456
chr6	13579682	13584457	SIRT5	0	158.456
chr4	186567821	186599976	SORBS2	0	158.456
chr15	57523349	57526305	TCF12	0	158.456
chr2	179539765	179542644	TTN	0	158.456
chr9	33986757	34017187	UBAP2	0	158.456
chr13	42439871	42461497	VWA8	0	158.456
chr4	87967317	87968746	AFF1	306.052	144.051
chr6	131276244	131277639	EPB41L2	90.0154	144.051
chr13	20625572	20641530	ZMYM2	45.0077	144.051
chr2	203419974	203421254	BMPR2	36.0062	144.051
chr3	171969049	172028671	FNDC3B	27.0046	144.051
chr3	169831147	169854453	PHC3	18.0031	144.051
chr10	35805450	35819171	CCNY	0	144.051
chr4	47765395	47788942	CORIN	0	144.051
chr9	96233422	96261168	FAM120A	0	144.051
chr6	76063254	76124694	FILIP1	0	144.051
chr4	54292038	54310270	FIP1L1	0	144.051
chr5	56542126	56546968	GPBP1	0	144.051
chr8	17601112	17613470	MTUS1	0	144.051
chrX	17121840	17157084	REPS2	0	144.051
chr1	8674619	8716500	RERE	0	144.051
chr14	31404368	31425448	STRN3	0	144.051
chr4	38091552	38119813	TBC1D1	0	144.051
chr9	82319697	82324614	TLE4	0	144.051
chr15	63334945	63336297	TPM1	0	144.051
chr21	38480691	38505066	TTC3	0	144.051
chr2	179583890	179592098	TTN	0	144.051
chr2	179546387	179547630	TTN	0	144.051
chr2	179538359	179547630	TTN	0	144.051
chr2	113057425	113082774	ZC3H6	0	144.051
chr12	69644908	69656342	CPSF6	153.026	129.646
chr4	121675707	121732604	PRDM5	54.0092	129.646
chr17	65941524	65962772	BPTF	27.0046	129.646
chr3	71090478	71102924	FOXP1	27.0046	129.646
chr7	138189034	138223548	TRIM24	18.0031	129.646
chr15	57730182	57754090	CGNL1	0	129.646
chr1	28362054	28374937	EYA3	0	129.646
chr17	40879652	40882936	EZH1	0	129.646
chr4	54280781	54310270	FIP1L1	0	129.646
chr18	44526019	44526886	KATNAL2	0	129.646
chr2	163279845	163374668	KCNH7	0	129.646
chr6	54001512	54025597	MLIP	0	129.646
chr8	92998351	93029591	RUNX1T1	0	129.646
chr8	54891584	54923052	TCEA1	0	129.646
chr15	30058468	30065560	TJP1	0	129.646
chr20	39721111	39729993	TOP1	0	129.646
chr12	49523146	49525178	TUBA1B	0	129.646
chr9	33971648	34017187	UBAP2	0	129.646
chr5	138979956	138994551	UBE2D2	0	129.646
chr17	4186092	4210418	UBE2G1	0	129.646
chr2	61538674	61577828	USP34	0	129.646
chr5	82807921	82850857	VCAN	0	129.646
chr8	38194822	38205733	WHSC1L1	0	129.646
chr6	18236682	18258636	DEK	126.022	115.241
chr11	36248634	36248980	LDLRAD3	54.0092	115.241
chr5	113740134	113740553	KCNN2	45.0077	115.241
chr11	46098304	46113774	PHF21A	45.0077	115.241
chr3	169854206	169867032	PHC3	36.0062	115.241
chr9	33960823	33996331	UBAP2	36.0062	115.241
chr3	169694733	169706147	SEC62	27.0046	115.241
chr10	70404454	70412351	TET1	18.0031	115.241
chr1	35824525	35827390	ZMYM4	18.0031	115.241
chr4	148778703	148803083	ARHGAP10	9.00154	115.241
chr1	21324093	21329301	EIF4G3	9.00154	115.241
chr10	27047990	27059274	ABI1	0	115.241
chr2	73761950	73800551	ALMS1	0	115.241
chr1	155365249	155429689	ASH1L	0	115.241
chr6	105563560	105573453	BVES	0	115.241
chr15	44620882	44673174	CASC4	0	115.241
chr2	175779785	175816930	CHN1	0	115.241
chr12	31604873	31648853	DENND5B	0	115.241
chr12	12672795	12674397	DUSP16	0	115.241
chr1	21276495	21329301	EIF4G3	0	115.241
chr6	133767767	133789869	EYA4	0	115.241
chr9	20819794	20874806	FOCAD	0	115.241
chr1	155823066	155823597	GON4L	0	115.241
chr4	129042980	129099797	LARP1B	0	115.241
chr4	62800557	62910267	LPHN3	0	115.241
chr22	22153300	22162135	MAPK1	0	115.241
chr17	12608444	12626325	MYOCD	0	115.241
chr4	169589340	169633074	PALLD	0	115.241
chr11	34978930	34999729	PDHX	0	115.241
chr4	95529209	95561601	PDLIM5	0	115.241
chr15	77471131	77474382	PEAK1	0	115.241
chr11	85707868	85742653	PICALM	0	115.241
chr3	17051165	17056403	PLCL2	0	115.241
chr3	171426544	171455872	PLD1	0	115.241
chr1	97235258	97250810	PTBP2	0	115.241
chr5	128320825	128326157	SLC27A6	0	115.241
chr14	88883054	88904247	SPATA7	0	115.241
chr8	99538969	99608397	STK3	0	115.241
chr2	168869143	168873605	STK39	0	115.241
chr4	183522076	183575046	TENM3	0	115.241
chr2	230723487	230744844	TRIP12	0	115.241
chr7	123329095	123332921	WASL	0	115.241
chr6	47251673	47254331	TNFRSF21	234.04	100.836
chr7	121753171	121773795	AASS	153.026	100.836
chr1	64474976	64516388	ROR1	99.0169	100.836
chr21	30693541	30702014	BACH1	81.0139	100.836
chr7	40027197	40041630	CDK13	63.0108	100.836
chr10	112723882	112745523	SHOC2	45.0077	100.836
chr8	61653817	61655656	CHD7	36.0062	100.836
chr14	67736417	67770316	MPP5	36.0062	100.836
chr3	47079155	47108608	SETD2	36.0062	100.836
chr5	122881110	122893258	CSNK1G3	27.0046	100.836
chr3	3819408	3830758	SUMF1	27.0046	100.836
chr11	120916382	120930794	TBCEL	27.0046	100.836
chr6	149699153	149700654	TAB2	18.0031	100.836
chr4	3088665	3109150	HTT	9.00154	100.836
chr5	36953719	36986403	NIPBL	9.00154	100.836
chr2	208841374	208842310	PLEKHM3	9.00154	100.836
chr15	75703832	75705386	SIN3A	9.00154	100.836
chr5	64625204	64769779	ADAMTS6	0	100.836
chr7	91924202	91948826	ANKIB1	0	100.836
chr20	47570092	47580435	ARFGEF2	0	100.836
chr7	72873865	72884813	BAZ1B	0	100.836
chr7	140476711	140508795	BRAF	0	100.836
chr11	13435076	13466728	BTBD10	0	100.836
chr15	36983885	37002162	C15orf41	0	100.836
chr7	139086882	139094400	C7orf55-LUC7L2	0	100.836
chr13	25478063	25487229	CENPJ	0	100.836
chr15	64495280	64508912	CSNK1G1	0	100.836
chr4	151023629	151023964	DCLK2	0	100.836
chr13	96409897	96416207	DNAJC3	0	100.836
chr1	21220009	21268823	EIF4G3	0	100.836
chr4	139981477	139994721	ELF2	0	100.836
chr12	1399017	1553916	ERC1	0	100.836
chr3	119582265	119624699	GSK3B	0	100.836
chr6	82923943	82924546	IBTK	0	100.836
chr7	8257934	8275635	ICA1	0	100.836
chr4	128564675	128609022	INTU	0	100.836
chrM	15392	15503	JA760602	0	100.836
chr12	459786	465703	KDM5A	0	100.836
chr7	91842508	91855996	KRIT1	0	100.836
chr14	56078736	56086030	KTN1	0	100.836
chr6	149997395	150016357	LATS1	0	100.836
chr1	85331067	85331821	LPAR3	0	100.836
chr1	100617940	100638926	LRRC39	0	100.836
chr11	95825055	95826681	MAML2	0	100.836
chr9	128419929	128434922	MAPKAP1	0	100.836
chr2	191300702	191302287	MFSD6	0	100.836
chr6	54001512	54013925	MLIP	0	100.836
chr2	24866834	24905997	NCOA1	0	100.836
chr14	97022183	97022750	PAPOLA	0	100.836
chr3	145838898	145842016	PLOD2	0	100.836
chr3	119366965	119367515	POPDC2	0	100.836
chr11	68286968	68358182	PPP6R3	0	100.836
chr1	14095612	14109326	PRDM2	0	100.836
chr8	141828375	141900868	PTK2	0	100.836
chr14	23375403	23380612	RBM23	0	100.836
chr7	5680784	5692141	RNF216	0	100.836
chr15	84228004	84257523	SH3GL3	0	100.836
chr6	13579682	13601181	SIRT5	0	100.836
chr10	101372170	101372299	SLC25A28	0	100.836
chr22	24698162	24765288	SPECC1L	0	100.836
chr4	154191486	154197282	TRIM2	0	100.836
chr2	179519171	179547630	TTN	0	100.836
chr2	64083439	64085070	UGP2	0	100.836
chr9	35295692	35313986	UNC13B	0	100.836
chr5	32379220	32420208	ZFR	0	100.836
chr7	127013395	127017383	ZNF800	0	100.836
chr1	225140371	225195246	DNAH14	81.0139	86.4305
chr8	68200189	68214701	ARFGEF1	54.0092	86.4305
chr4	54265896	54310270	FIP1L1	36.0062	86.4305
chr1	40654726	40668286	RLF	36.0062	86.4305
chr6	144086397	144086935	PHACTR2	27.0046	86.4305
chr2	160585519	160609082	MACRCH7	18.0031	86.4305
chr15	30058468	30064369	TJP1	18.0031	86.4305
chr2	230723487	230725247	TRIP12	18.0031	86.4305
chr2	65466985	65492309	ACTR2	0	86.4305
chr5	129015456	129040084	ADAMTS19	0	86.4305
chr15	86227971	86253876	AKAP13	0	86.4305
chr19	40761064	40771258	AKT2	0	86.4305
chr1	243708811	244006584	AKT3	0	86.4305
chr2	73659325	73682422	ALMS1	0	86.4305
chr12	2558141	2622150	CACNA1C	0	86.4305
chr2	197521356	197565904	CCDC150	0	86.4305
chr17	37646809	37657692	CDK12	0	86.4305
chr16	11114049	11220003	CLEC16A	0	86.4305
chr4	47746418	47809064	CORIN	0	86.4305
chr4	47643936	47685855	CORIN	0	86.4305
chr12	31595708	31648853	DENND5B	0	86.4305
chr1	93029198	93101893	EVI5	0	86.4305
chr8	72181974	72246409	EYA1	0	86.4305
chr10	126370175	126384781	FAM53B	0	86.4305
chr10	13701322	13705509	FRMD4A	0	86.4305
chr7	8043537	8099878	GLCCI1	0	86.4305
chr11	106810185	106810904	GUCY1A2	0	86.4305
chr2	197135916	197172809	HECW2	0	86.4305
chrM	15399	15503	JA760602	0	86.4305
chrM	15397	15503	JA760602	0	86.4305
chrM	15393	15503	JA760602	0	86.4305
chrM	13876	13978	JA760615	0	86.4305
chrM	13875	13978	JA760615	0	86.4305
chrM	13874	13978	JA760615	0	86.4305
chrM	13869	13978	JA760615	0	86.4305
chrM	13868	13978	JA760615	0	86.4305
chr2	211018218	211019335	KANSL1L	0	86.4305
chr10	76719727	76748870	KAT6B	0	86.4305
chr18	48444479	48458730	ME2	0	86.4305
chr15	41988272	42019604	MGA	0	86.4305
chr5	36984777	36986403	NIPBL	0	86.4305
chr9	128677964	128697886	PBX3	0	86.4305
chr2	173433468	173460751	PDK1	0	86.4305
chr4	95494501	95539342	PDLIM5	0	86.4305
chr1	89206670	89251896	PKN2	0	86.4305
chr1	16044387	16047883	PLEKHM2	0	86.4305
chr1	151400298	151414681	POGZ	0	86.4305
chr7	94855272	94913528	PPP1R9A	0	86.4305
chr18	8076452	8088849	PTPRM	0	86.4305
chr14	36147155	36194359	RALGAPA1	0	86.4305
chr10	112540558	112544647	RBM20	0	86.4305
chr1	8684368	8716500	RERE	0	86.4305
chr5	95084036	95119667	RHOBTB3	0	86.4305
chr11	10011043	10024236	SBF2	0	86.4305
chr4	129857809	129925031	SCLT1	0	86.4305
chr4	110412482	110437796	SEC24B	0	86.4305
chr6	76344422	76388643	SENP6	0	86.4305
chr10	52193235	52350007	SGMS1	0	86.4305
chr14	70633355	70635201	SLC8A3	0	86.4305
chr4	95197489	95204454	SMARCAD1	0	86.4305
chr10	97141441	97170534	SORBS1	0	86.4305
chr4	186547985	186570810	SORBS2	0	86.4305
chr2	214174782	214239843	SPAG16	0	86.4305
chr22	42262834	42267039	SREBF2	0	86.4305
chr22	42262834	42264796	SREBF2	0	86.4305
chr3	136183722	136221621	STAG1	0	86.4305
chr4	184922477	184932576	STOX2	0	86.4305
chr13	61013821	61109367	TDRD3	0	86.4305
chr7	138209985	138258387	TRIM24	0	86.4305
chr2	179544980	179552951	TTN	0	86.4305
chr2	179534944	179550325	TTN	0	86.4305
chr2	179523431	179548018	TTN	0	86.4305
chr2	179523431	179527782	TTN	0	86.4305
chr9	33953282	33963789	UBAP2	0	86.4305
chr5	138979956	139003046	UBE2D2	0	86.4305
chr9	86292641	86301070	UBQLN1	0	86.4305
chr14	75264282	75269379	YLPM1	0	86.4305
chr17	30689932	30695033	ZNF207	0	86.4305
chr18	22804308	22807661	ZNF521	0	86.4305
chr12	109046047	109048186	CORO1C	180.031	72.0254
chr17	44248220	44249598	KANSL1	153.026	72.0254
chr5	176963358	176966148	FAM193B	126.022	72.0254
chr6	161455290	161471011	MAP3K4	126.022	72.0254
chr2	215617170	215661841	BARD1	72.0123	72.0254
chr14	97299803	97327072	VRK1	63.0108	72.0254
chr7	152007050	152012423	KMT2C	45.0077	72.0254
chr5	176636636	176639196	NSD1	45.0077	72.0254
chr1	243776972	244006584	AKT3	27.0046	72.0254
chr11	34111725	34113603	CAPRIN1	27.0046	72.0254
chr2	136432901	136437894	R3HDM1	27.0046	72.0254
chr8	38205014	38205733	WHSC1L1	27.0046	72.0254
chr2	63206322	63223901	EHBP1	18.0031	72.0254
chr11	8457040	8486369	STK33	18.0031	72.0254
chr14	102661274	102676199	WDR20	18.0031	72.0254
chr2	73675089	73682422	ALMS1	9.00154	72.0254
chr10	116197602	116233715	ABLIM1	0	72.0254
chr5	64537930	64769779	ADAMTS6	0	72.0254
chr21	46548316	46605006	ADARB1	0	72.0254
chr12	19626181	19653155	AEBP2	0	72.0254
chr9	88190229	88261333	AGTPBP1	0	72.0254
chr1	243800912	243859018	AKT3	0	72.0254
chr5	14741935	14758707	ANKH	0	72.0254
chr8	62531536	62566219	ASPH	0	72.0254
chr1	203680004	203691817	ATP2B4	0	72.0254
chr22	46096161	46136418	ATXN10	0	72.0254
chr12	111923068	111924628	ATXN2	0	72.0254
chr10	60546682	60560806	BICC1	0	72.0254
chr2	203329531	203384924	BMPR2	0	72.0254
chr4	13578461	13589395	BOD1L1	0	72.0254
chr15	44624185	44673174	CASC4	0	72.0254
chr10	35805450	35842113	CCNY	0	72.0254
chr22	17978441	17984048	CECR2	0	72.0254
chr15	93543741	93558139	CHD2	0	72.0254
chr16	11063017	11076848	CLEC16A	0	72.0254
chr13	40293372	40301685	COG6	0	72.0254
chr10	43650344	43671480	CSGALNACT2	0	72.0254
chr8	13251061	13259128	DLC1	0	72.0254
chr1	21306826	21437876	EIF4G3	0	72.0254
chr1	21267983	21276604	EIF4G3	0	72.0254
chr1	29313942	29342279	EPB41	0	72.0254
chr1	216824314	216850833	ESRRG	0	72.0254
chr7	13971126	14017105	ETV1	0	72.0254
chr6	133782251	133846253	EYA4	0	72.0254
chr1	31845788	31845923	FABP3	0	72.0254
chr9	96233422	96238620	FAM120A	0	72.0254
chr6	76018555	76024918	FILIP1	0	72.0254
chr1	42730785	42744343	FOXJ3	0	72.0254
chr1	236332005	236347206	GPR137B	0	72.0254
chr15	63988322	64008672	HERC1	0	72.0254
chr8	28827559	28876430	HMBOX1	0	72.0254
chr1	21083658	21100103	HP1BP3	0	72.0254
chr4	57976136	57976555	IGFBP7-AS1	0	72.0254
chr12	26864105	26878698	ITPR2	0	72.0254
chrM	13871	13978	JA760615	0	72.0254
chrM	13839	13978	JA760615	0	72.0254
chr6	15410454	15487773	JARID2	0	72.0254
chr10	76602357	76603236	KAT6B	0	72.0254
chr18	34646852	34647508	KIAA1328	0	72.0254
chr9	20413718	20414423	MLLT3	0	72.0254
chr14	23877302	23877461	MYH6	0	72.0254
chr17	31039005	31082680	MYO1D	0	72.0254
chr18	55278868	55283207	NARS	0	72.0254
chr9	14146687	14179779	NFIB	0	72.0254
chr9	14112997	14150264	NFIB	0	72.0254
chr7	82763565	82764972	PCLO	0	72.0254
chr3	169831147	169847340	PHC3	0	72.0254
chr9	71478752	71555706	PIP5K1B	0	72.0254
chr11	16810642	16816565	PLEKHA7	0	72.0254
chr6	99848419	99856147	PNISR	0	72.0254
chr7	94855272	94913642	PPP1R9A	0	72.0254
chr3	135719900	135722335	PPP2R3A	0	72.0254
chr8	48812932	48842572	PRKDC	0	72.0254
chr5	167915606	167922441	RARS	0	72.0254
chr18	20555115	20581692	RBBP8	0	72.0254
chr20	34300940	34313077	RBM39	0	72.0254
chr8	92982885	93017525	RUNX1T1	0	72.0254
chr8	92982885	93004117	RUNX1T1	0	72.0254
chr14	55168779	55169298	SAMD4A	0	72.0254
chr6	108225832	108246136	SEC63	0	72.0254
chr6	111493897	111498868	SLC16A10	0	72.0254
chr3	47742767	47770584	SMARCC1	0	72.0254
chr8	99560196	99608397	STK3	0	72.0254
chr11	8435041	8486369	STK33	0	72.0254
chr2	168986050	169023917	STK39	0	72.0254
chr2	168869143	168997268	STK39	0	72.0254
chr11	9715692	9754257	SWAP70	0	72.0254
chr4	38053519	38104778	TBC1D1	0	72.0254
chr4	65165691	65194274	TECRL	0	72.0254
chr4	65165691	65180481	TECRL	0	72.0254
chr2	239237326	239242676	TRAF3IP1	0	72.0254
chr4	154191489	154197282	TRIM2	0	72.0254
chr2	179554539	179580501	TTN	0	72.0254
chr2	179538359	179580501	TTN	0	72.0254
chr2	179543140	179554623	TTN	0	72.0254
chr2	179542851	179548018	TTN	0	72.0254
chr2	179540397	179542644	TTN	0	72.0254
chr2	179527692	179527782	TTN	0	72.0254
chr2	170747674	170762674	UBR3	0	72.0254
chr8	17123415	17143936	VPS37A	0	72.0254
chr14	100832290	100835595	WARS	0	72.0254
chr9	116091160	116094330	WDR31	0	72.0254
chr3	183465459	183495488	YEATS2	0	72.0254
chr3	183465459	183480067	YEATS2	0	72.0254
chr18	74561481	74593468	ZNF236	0	72.0254
chr11	92085261	92088570	FAT3	414.071	57.6203
chr15	83819966	83832827	HDGFRP3	180.031	57.6203
chr1	33760537	33760906	ZNF362	171.029	57.6203
chr7	97820039	97823884	LMTK2	117.02	57.6203
chr10	126370175	126370948	FAM53B	99.0169	57.6203
chr7	158662545	158669382	WDR60	99.0169	57.6203
chr6	4891946	4892613	CDYL	81.0139	57.6203
chr18	12999419	13030607	CEP192	81.0139	57.6203
chr12	70149163	70150443	RAB3IP	45.0077	57.6203
chr2	73659325	73718625	ALMS1	36.0062	57.6203
chr12	1136913	1137738	ERC1	27.0046	57.6203
chr1	31465236	31479949	PUM1	27.0046	57.6203
chr4	56277780	56284152	TMEM165	27.0046	57.6203
chr17	57430575	57430887	YPEL2	27.0046	57.6203
chr1	230798886	230810870	COG2	18.0031	57.6203
chr7	70227855	70242160	AUTS2	9.00154	57.6203
chr2	208589523	208607066	CCNYL1	9.00154	57.6203
chr15	83819966	83826793	HDGFRP3	9.00154	57.6203
chr12	29904598	29911710	TMTC1	9.00154	57.6203
chr1	76199313	76199455	ACADM	0	57.6203
chr10	90708558	90712530	ACTA2	0	57.6203
chr7	5569165	5570232	ACTB	0	57.6203
chr2	148653869	148657467	ACVR2A	0	57.6203
chr5	64556426	64769779	ADAMTS6	0	57.6203
chr9	88190229	88211364	AGTPBP1	0	57.6203
chr5	142416760	142437312	ARHGAP26	0	57.6203
chr1	161761197	161882170	ATF6	0	57.6203
chr4	47514520	47556931	ATP10D	0	57.6203
chr7	33397466	33427756	BBS9	0	57.6203
chr17	65971887	65972074	BPTF	0	57.6203
chr6	105563560	105564743	BVES	0	57.6203
chr1	65131739	65141666	CACHD1	0	57.6203
chr6	17539499	17543374	CAP2	0	57.6203
chr3	123649948	123667979	CCDC14	0	57.6203
chr4	56830439	56865811	CEP135	0	57.6203
chr18	12999419	13117642	CEP192	0	57.6203
chr15	93543741	93552553	CHD2	0	57.6203
chr15	93543741	93547981	CHD2	0	57.6203
chr12	122825299	122826244	CLIP1	0	57.6203
chr22	21288066	21288532	CRKL	0	57.6203
chr5	122881110	122911657	CSNK1G3	0	57.6203
chr7	101740643	101755054	CUX1	0	57.6203
chr1	197611840	197684204	DENND1B	0	57.6203
chr15	66015185	66048810	DENND4A	0	57.6203
chr22	32198689	32215211	DEPDC5	0	57.6203
chr10	454865	468973	DIP2C	0	57.6203
chr7	21675488	21721295	DNAH11	0	57.6203
chr12	93219941	93246801	EEA1	0	57.6203
chr17	45438743	45456619	EFCAB13	0	57.6203
chr6	52355148	52357067	EFHC1	0	57.6203
chr1	21267983	21377487	EIF4G3	0	57.6203
chr8	72229786	72246409	EYA1	0	57.6203
chr8	72156837	72246409	EYA1	0	57.6203
chr1	28362054	28384605	EYA3	0	57.6203
chr1	28354299	28374937	EYA3	0	57.6203
chr6	133767767	133846253	EYA4	0	57.6203
chr12	131471639	131498885	GPR133	0	57.6203
chr14	31596990	31602881	HECTD1	0	57.6203
chr2	24468997	24498718	ITSN2	0	57.6203
chrM	13278	13449	JA760600	0	57.6203
chrM	8811	13449	JA760600	0	57.6203
chrM	15396	15503	JA760602	0	57.6203
chrM	13872	13978	JA760615	0	57.6203
chr8	41832221	41845081	KAT6A	0	57.6203
chr13	30801548	30857928	KATNAL1	0	57.6203
chr2	163360952	163374668	KCNH7	0	57.6203
chr2	86669140	86697531	KDM3A	0	57.6203
chr6	129371062	129513998	LAMA2	0	57.6203
chr12	50821544	50848200	LARP4	0	57.6203
chr6	150004214	150016357	LATS1	0	57.6203
chr11	27395097	27434407	LGR4	0	57.6203
chr7	97820925	97823884	LMTK2	0	57.6203
chr4	62800557	62813994	LPHN3	0	57.6203
chr4	151814203	151842445	LRBA	0	57.6203
chr4	151682934	151738409	LRBA	0	57.6203
chr19	34685382	34712643	LSM14A	0	57.6203
chr2	33482350	33505225	LTBP1	0	57.6203
chr2	33359859	33413918	LTBP1	0	57.6203
chr1	39747879	39753234	MACF1	0	57.6203
chr2	39564060	39564722	MAP4K3	0	57.6203
chr2	102483771	102484102	MAP4K4	0	57.6203
chr17	60106901	60112969	MED13	0	57.6203
chr15	100211527	100215663	MEF2A	0	57.6203
chr17	19288670	19290503	MFAP4	0	57.6203
chr14	23877303	23877461	MYH6	0	57.6203
chr17	15964988	15965071	NCOR1	0	57.6203
chr5	36953719	36972143	NIPBL	0	57.6203
chr3	9792628	9793633	OGG1	0	57.6203
chr1	164776778	164790863	PBX1	0	57.6203
chr4	95444874	95507595	PDLIM5	0	57.6203
chr4	39915230	39927553	PDS5A	0	57.6203
chr6	13228047	13230425	PHACTR1	0	57.6203
chr20	34430494	34505584	PHF20	0	57.6203
chr11	68334481	68363686	PPP6R3	0	57.6203
chr11	68315534	68343511	PPP6R3	0	57.6203
chr8	48809720	48842572	PRKDC	0	57.6203
chr1	171492359	171556890	PRRC2C	0	57.6203
chr1	171504566	171530242	PRRC2C	0	57.6203
chr6	128385902	128411137	PTPRK	0	57.6203
chr2	136379063	136418963	R3HDM1	0	57.6203
chr8	61484604	61504528	RAB2A	0	57.6203
chr12	70193988	70195501	RAB3IP	0	57.6203
chr5	170305100	170351554	RANBP17	0	57.6203
chr5	170305100	170323119	RANBP17	0	57.6203
chr1	8616533	8716500	RERE	0	57.6203
chr9	36351111	36369929	RNF38	0	57.6203
chr9	36352738	36353328	RNF38	0	57.6203
chr8	93017343	93088365	RUNX1T1	0	57.6203
chr8	92998351	93088365	RUNX1T1	0	57.6203
chr1	237550580	237608822	RYR2	0	57.6203
chr6	76331247	76388643	SENP6	0	57.6203
chr4	152065061	152080504	SH3D19	0	57.6203
chr4	42003632	42051496	SLC30A9	0	57.6203
chr20	48481264	48500603	SLC9A8	0	57.6203
chr8	70617265	70674110	SLCO5A1	0	57.6203
chr3	47651555	47680270	SMARCC1	0	57.6203
chr16	18852886	18856973	SMG1	0	57.6203
chr6	84310989	84333061	SNAP91	0	57.6203
chr22	24734353	24743144	SPECC1L	0	57.6203
chr2	168920009	168997268	STK39	0	57.6203
chr10	29839525	29858241	SVIL	0	57.6203
chr15	102241288	102255166	TARSL2	0	57.6203
chr7	27824781	27839709	TAX1BP1	0	57.6203
chr22	47370185	47393605	TBC1D22A	0	57.6203
chr5	167302990	167420187	TENM2	0	57.6203
chr3	170875248	170895169	TNIK	0	57.6203
chr7	47436396	47463782	TNS3	0	57.6203
chr15	63336297	63351872	TPM1	0	57.6203
chr15	50923613	50955243	TRPM7	0	57.6203
chr2	179538359	179585929	TTN	0	57.6203
chr2	179549979	179550325	TTN	0	57.6203
chr2	179543140	179548809	TTN	0	57.6203
chr2	179542851	179548809	TTN	0	57.6203
chr2	179523431	179547630	TTN	0	57.6203
chr2	179519171	179548018	TTN	0	57.6203
chr2	179394967	179404693	TTN	0	57.6203
chr15	43242459	43258484	UBR1	0	57.6203
chr15	63824845	63866602	USP3	0	57.6203
chr15	63821212	63855207	USP3	0	57.6203
chr10	88203031	88233730	WAPAL	0	57.6203
chr22	41277773	41278181	XPNPEP3	0	57.6203
chr13	21370214	21396428	XPO4	0	57.6203
chr1	16270794	16272789	ZBTB17	0	57.6203
chr1	52981562	52992045	ZCCHC11	0	57.6203
chrX	24190831	24197887	ZFX	0	57.6203
chr19	58436990	58439415	ZNF418	0	57.6203
chr18	22775123	22807661	ZNF521	0	57.6203
chr5	123974825	123985390	ZNF608	0	57.6203
chr1	45553552	45553909	ZSWIM5	0	57.6203
chr4	77055327	77065626	NUP54	405.069	43.2153
chr2	61749745	61761038	XPO1	342.059	43.2153
chr2	61749745	61753656	XPO1	171.029	43.2153
chr7	70227855	70231320	AUTS2	108.018	43.2153
chr1	44877652	44878394	RNF220	108.018	43.2153
chr2	227729319	227779067	RHBDD1	99.0169	43.2153
chr1	225140371	225161855	DNAH14	81.0139	43.2153
chr2	191523883	191537878	NAB1	81.0139	43.2153
chr3	169840378	169867032	PHC3	63.0108	43.2153
chr5	123974825	124036962	ZNF608	63.0108	43.2153
chr16	67644726	67646024	CTCF	54.0092	43.2153
chr14	73614502	73640415	PSEN1	54.0092	43.2153
chr7	56045818	56052571	GBAS	36.0062	43.2153
chr7	128655032	128658211	TNPO3	36.0062	43.2153
chr18	56601664	56621031	ZNF532	36.0062	43.2153
chr15	93467550	93499879	CHD2	27.0046	43.2153
chr10	34606034	34649187	PARD3	27.0046	43.2153
chr9	14639893	14680160	ZDHHC21	27.0046	43.2153
chr7	91924202	91981956	ANKIB1	18.0031	43.2153
chr12	111907911	111924628	ATXN2	18.0031	43.2153
chr3	47912302	47919013	MAP4	18.0031	43.2153
chr2	95766218	95775786	MRPS5	18.0031	43.2153
chr10	74790028	74828741	P4HA1	18.0031	43.2153
chr3	169835013	169847340	PHC3	18.0031	43.2153
chr13	42729426	42752356	DGKH	9.00154	43.2153
chr8	618597	624047	ERICH1	9.00154	43.2153
chr1	93070863	93101893	EVI5	9.00154	43.2153
chr1	90033805	90050348	LRRC8B	9.00154	43.2153
chr9	110062421	110087285	RAD23B	9.00154	43.2153
chr6	13639794	13644961	RANBP9	9.00154	43.2153
chr2	69706082	69709944	AAK1	0	43.2153
chr2	223752547	223783920	ACSL3	0	43.2153
chr8	39079128	39114862	ADAM32	0	43.2153
chr4	87967317	88016121	AFF1	0	43.2153
chr1	36437624	36479649	AGO3	0	43.2153
chr15	86212952	86253876	AKAP13	0	43.2153
chr15	86207793	86253876	AKAP13	0	43.2153
chr15	86118361	86129054	AKAP13	0	43.2153
chr7	91700218	91736736	AKAP9	0	43.2153
chr1	243776972	243859018	AKT3	0	43.2153
chr2	73659325	73800551	ALMS1	0	43.2153
chr7	91924202	91991587	ANKIB1	0	43.2153
chr4	73984404	73991029	ANKRD17	0	43.2153
chr10	32197099	32199491	ARHGAP12	0	43.2153
chr11	120343758	120348235	ARHGEF12	0	43.2153
chr6	157357968	157431695	ARID1B	0	43.2153
chr15	72810407	72864506	ARIH1	0	43.2153
chr8	62489330	62559437	ASPH	0	43.2153
chr2	175945387	175986268	ATF2	0	43.2153
chr12	14609494	14619524	ATF7IP	0	43.2153
chr11	108170440	108175579	ATM	0	43.2153
chr16	81075086	81075371	ATMIN	0	43.2153
chr3	193125101	193132539	ATP13A4	0	43.2153
chr12	54069695	54069836	ATP5G2	0	43.2153
chr12	124220077	124233332	ATP6V0A2	0	43.2153
chr12	111991961	111993723	ATXN2	0	43.2153
chr12	111947352	111963120	ATXN2	0	43.2153
chr12	111923068	111948386	ATXN2	0	43.2153
chr7	105278799	105283568	ATXN7L1	0	43.2153
chr2	160203996	160206868	BAZ2B	0	43.2153
chr17	65906992	65920705	BPTF	0	43.2153
chr12	22637630	22659753	C2CD5	0	43.2153
chr1	65095037	65107652	CACHD1	0	43.2153
chr10	18795399	18825125	CACNB2	0	43.2153
chr2	47388682	47388861	CALM2	0	43.2153
chr11	34107610	34113603	CAPRIN1	0	43.2153
chr3	105404163	105423017	CBLB	0	43.2153
chr3	105389076	105412432	CBLB	0	43.2153
chr10	70482211	70509442	CCAR1	0	43.2153
chr10	32832227	32924086	CCDC7	0	43.2153
chr10	32740519	32762951	CCDC7	0	43.2153
chr12	69983264	69985939	CCT2	0	43.2153
chr6	47563596	47580272	CD2AP	0	43.2153
chr6	47541799	47549801	CD2AP	0	43.2153
chr17	45214517	45249430	CDC27	0	43.2153
chr6	20781375	21201505	CDKAL1	0	43.2153
chr17	63957580	64092750	CEP112	0	43.2153
chr4	56846308	56890780	CEP135	0	43.2153
chr18	13048857	13059311	CEP192	0	43.2153
chr9	123916998	123932094	CNTRL	0	43.2153
chr2	165548730	165561615	COBLL1	0	43.2153
chr7	107002477	107053077	COG5	0	43.2153
chr4	47685747	47788942	CORIN	0	43.2153
chr11	61183137	61183991	CPSF7	0	43.2153
chr16	3799627	3820987	CREBBP	0	43.2153
chr20	6015201	6015425	CRLS1	0	43.2153
chr3	41279567	41280624	CTNNB1	0	43.2153
chr4	52729602	52758017	DCUN1D4	0	43.2153
chr13	50567928	50618904	DLEU2	0	43.2153
chrX	32456357	32509635	DMD	0	43.2153
chr15	51748262	51757073	DMXL2	0	43.2153
chr15	51743841	51747425	DMXL2	0	43.2153
chr1	65830317	65860715	DNAJC6	0	43.2153
chr11	10824576	10826562	EIF4G2	0	43.2153
chr1	21295966	21377487	EIF4G3	0	43.2153
chr14	89093181	89124732	EML5	0	43.2153
chr17	4851642	4851825	ENO3	0	43.2153
chr8	23291829	23297428	ENTPD4	0	43.2153
chr3	55733405	56330463	ERC2	0	43.2153
chr3	55984452	56026278	ERC2	0	43.2153
chr3	55717821	56026278	ERC2	0	43.2153
chr16	14028048	14029600	ERCC4	0	43.2153
chr6	592468	619543	EXOC2	0	43.2153
chr14	57696451	57714430	EXOC5	0	43.2153
chrX	154156845	154159951	F8	0	43.2153
chr9	96233422	96259881	FAM120A	0	43.2153
chr5	137320945	137356886	FAM13B	0	43.2153
chr2	223464646	223507724	FARSB	0	43.2153
chr4	187584452	187584767	FAT1	0	43.2153
chr11	72554195	72600990	FCHSD2	0	43.2153
chr6	167435896	167447459	FGFR1OP	0	43.2153
chr2	106002817	106002997	FHL2	0	43.2153
chr18	34310608	34335274	FHOD3	0	43.2153
chr18	34229278	34238151	FHOD3	0	43.2153
chr6	76124412	76124694	FILIP1	0	43.2153
chr4	54280781	54294350	FIP1L1	0	43.2153
chr13	29001295	29041754	FLT1	0	43.2153
chr11	47765504	47772842	FNBP4	0	43.2153
chr3	171965322	172003774	FNDC3B	0	43.2153
chr3	71064699	71102924	FOXP1	0	43.2153
chr1	74715142	74737392	FPGT-TNNI3K	0	43.2153
chr4	48503522	48503639	FRYL	0	43.2153
chr2	186607859	186629292	FSIP2	0	43.2153
chr2	186604072	186629292	FSIP2	0	43.2153
chr4	144354643	144387378	GAB1	0	43.2153
chr4	144354643	144361535	GAB1	0	43.2153
chr5	160757889	160763776	GABRB2	0	43.2153
chr6	10527706	10530069	GCNT2	0	43.2153
chr16	74493579	74501746	GLG1	0	43.2153
chr16	74493579	74497377	GLG1	0	43.2153
chr1	1735857	1770677	GNB1	0	43.2153
chr18	18945987	18983955	GREB1L	0	43.2153
chr4	156617907	156638454	GUCY1A3	0	43.2153
chr11	2018661	2018926	H19	0	43.2153
chr2	172782046	172823470	HAT1	0	43.2153
chr15	42850395	42856055	HAUS2	0	43.2153
chr7	18624903	18633652	HDAC9	0	43.2153
chr18	44660633	44660866	HDHD2	0	43.2153
chr1	91808986	91818856	HFM1	0	43.2153
chr6	12120122	12136125	HIVEP1	0	43.2153
chr6	12120122	12126103	HIVEP1	0	43.2153
chr5	78692645	78697878	HOMER1	0	43.2153
chr1	159019389	159019842	IFI16	0	43.2153
chrM	13331	13449	JA760600	0	43.2153
chrM	13281	13449	JA760600	0	43.2153
chrM	13245	13449	JA760600	0	43.2153
chrM	12712	13449	JA760600	0	43.2153
chrM	10978	13449	JA760600	0	43.2153
chrM	15398	15503	JA760602	0	43.2153
chrM	15394	15503	JA760602	0	43.2153
chrM	13873	13978	JA760615	0	43.2153
chrM	13841	13978	JA760615	0	43.2153
chrM	13838	13978	JA760615	0	43.2153
chrM	13835	13978	JA760615	0	43.2153
chrM	13831	13978	JA760615	0	43.2153
chrM	11967	13978	JA760615	0	43.2153
chr2	85255011	85276771	KCMF1	0	43.2153
chr1	23356961	23385660	KDM1A	0	43.2153
chr1	35936463	35944813	KIAA0319L	0	43.2153
chr9	114195512	114206774	KIAA0368	0	43.2153
chr9	114192826	114204704	KIAA0368	0	43.2153
chr10	24669797	24727408	KIAA1217	0	43.2153
chr2	176844537	176860374	KIAA1715	0	43.2153
chr11	93429485	93433352	KIAA1731	0	43.2153
chr9	5968018	5969436	KIAA2026	0	43.2153
chr9	86505439	86506209	KIF27	0	43.2153
chr1	45223812	45223912	KIF2C	0	43.2153
chr4	88104354	88116842	KLHL8	0	43.2153
chr7	151917607	151921701	KMT2C	0	43.2153
chr7	104730455	104731761	KMT2E	0	43.2153
chr7	104702610	104707254	KMT2E	0	43.2153
chr4	128995614	129019485	LARP1B	0	43.2153
chr10	98667021	98711953	LCOR	0	43.2153
chr5	38510565	38530768	LIFR	0	43.2153
chr4	83857133	83867627	LIN54	0	43.2153
chr1	226453233	226475498	LIN9	0	43.2153
chr1	226453233	226455791	LIN9	0	43.2153
chr16	48385596	48385719	LONP2	0	43.2153
chr3	188326948	188327632	LPP	0	43.2153
chr3	197541778	197559188	LRCH3	0	43.2153
chr3	197541778	197547301	LRCH3	0	43.2153
chr2	238647874	238668848	LRRFIP1	0	43.2153
chr2	33477743	33540336	LTBP1	0	43.2153
chr2	33477743	33505225	LTBP1	0	43.2153
chrX	51638148	51640367	MAGED1	0	43.2153
chr1	118003110	118045592	MAN1A2	0	43.2153
chr2	102483771	102484110	MAP4K4	0	43.2153
chr10	49609654	49618211	MAPK8	0	43.2153
chr5	66350231	66400403	MAST4	0	43.2153
chr3	152163070	152165562	MBNL1	0	43.2153
chrX	10491131	10535643	MID1	0	43.2153
chr14	61275042	61346553	MNAT1	0	43.2153
chr12	123645327	123687922	MPHOSPH9	0	43.2153
chr1	55117516	55136602	MROH7-TTC4	0	43.2153
chr3	9704059	9704189	MTMR14	0	43.2153
chr11	47367452	47367757	MYBPC3	0	43.2153
chr11	47367310	47367757	MYBPC3	0	43.2153
chr13	77779390	77818086	MYCBP2	0	43.2153
chr14	23897375	23897708	MYH7	0	43.2153
chr14	23883994	23884203	MYH7	0	43.2153
chr17	12656663	12656910	MYOCD	0	43.2153
chr18	3083786	3102628	MYOM1	0	43.2153
chr10	69925458	69948883	MYPN	0	43.2153
chr10	69933822	69934413	MYPN	0	43.2153
chr1	59137541	59160879	MYSM1	0	43.2153
chr1	59126841	59133593	MYSM1	0	43.2153
chr13	33091993	33101669	N4BP2L2	0	43.2153
chr2	24787163	24896332	NCOA1	0	43.2153
chr1	54266365	54298264	NDC1	0	43.2153
chr4	178272533	178274882	NEIL3	0	43.2153
chr3	132418761	132424658	NPHP3-ACAD11	0	43.2153
chr1	52299688	52306186	NRD1	0	43.2153
chr10	33542955	33559784	NRP1	0	43.2153
chr4	169630178	169633074	PALLD	0	43.2153
chr5	102282540	102310140	PAM	0	43.2153
chr11	12533080	12533364	PARVA	0	43.2153
chr9	78682870	78722267	PCSK5	0	43.2153
chr1	66827297	66829254	PDE4B	0	43.2153
chr4	95494501	95497185	PDLIM5	0	43.2153
chr4	39915230	39929784	PDS5A	0	43.2153
chr6	144104355	144128270	PHACTR2	0	43.2153
chr3	169846471	169896726	PHC3	0	43.2153
chr16	47531309	47549512	PHKB	0	43.2153
chr3	111632165	111639266	PHLDB2	0	43.2153
chr18	44470542	44486278	PIAS2	0	43.2153
chr11	85718584	85742653	PICALM	0	43.2153
chr11	85701292	85742653	PICALM	0	43.2153
chr2	159488264	159497271	PKP4	0	43.2153
chr12	19406873	19436679	PLEKHA5	0	43.2153
chr12	56364949	56365528	PMEL	0	43.2153
chr1	151395872	151403317	POGZ	0	43.2153
chr7	39243833	39247219	POU6F2	0	43.2153
chr4	106317405	106374799	PPA2	0	43.2153
chr4	23825902	23833374	PPARGC1A	0	43.2153
chr1	202457660	202465950	PPP1R12B	0	43.2153
chr7	94855272	94903480	PPP1R9A	0	43.2153
chr5	145144493	145205763	PRELID2	0	43.2153
chr11	20417348	20448411	PRMT3	0	43.2153
chr1	171519224	171530242	PRRC2C	0	43.2153
chr1	171481170	171519379	PRRC2C	0	43.2153
chr4	87614739	87672277	PTPN13	0	43.2153
chr2	120684173	120709705	PTPN4	0	43.2153
chr18	8244055	8253412	PTPRM	0	43.2153
chr18	8069683	8253412	PTPRM	0	43.2153
chr2	20453582	20455931	PUM2	0	43.2153
chr2	136379063	136403097	R3HDM1	0	43.2153
chr6	13632601	13659064	RANBP9	0	43.2153
chr4	160251009	160253849	RAPGEF2	0	43.2153
chr13	79908478	79918929	RBM26	0	43.2153
chr7	155499553	155511137	RBM33	0	43.2153
chr9	125617462	125621381	RC3H2	0	43.2153
chr6	139228631	139235898	REPS1	0	43.2153
chrX	17086524	17157084	REPS2	0	43.2153
chr1	8525984	8617582	RERE	0	43.2153
chr6	89554075	89614674	RNGTT	0	43.2153
chr1	104070316	104093695	RNPC3	0	43.2153
chr7	128220052	128256024	RP11-274B21.1	0	43.2153
chr17	58012553	58018304	RPS6KB1	0	43.2153
chr6	7176887	7189555	RREB1	0	43.2153
chr11	77404551	77413540	RSF1	0	43.2153
chr12	100707199	100720532	SCYL2	0	43.2153
chr5	9190378	9227079	SEMA5A	0	43.2153
chr3	47098310	47103836	SETD2	0	43.2153
chr14	99924615	99932150	SETD3	0	43.2153
chr1	87181406	87200862	SH3GLB1	0	43.2153
chr6	146240483	146254314	SHPRH	0	43.2153
chr15	75699395	75706652	SIN3A	0	43.2153
chr14	72125049	72152348	SIPA1L1	0	43.2153
chr1	232596632	232607274	SIPA1L2	0	43.2153
chr18	47906620	47906876	SKA1	0	43.2153
chr4	48379912	48385801	SLAIN2	0	43.2153
chr3	155547476	155551830	SLC33A1	0	43.2153
chr19	10748319	10748991	SLC44A2	0	43.2153
chr2	40655612	40673788	SLC8A1	0	43.2153
chr2	40404669	40405526	SLC8A1	0	43.2153
chr2	40387904	40405633	SLC8A1	0	43.2153
chr1	27432375	27436268	SLC9A1	0	43.2153
chr3	57832923	57875827	SLMAP	0	43.2153
chr3	47703823	47727660	SMARCC1	0	43.2153
chr3	47663696	47719801	SMARCC1	0	43.2153
chr3	47676679	47680270	SMARCC1	0	43.2153
chr15	25511577	25524031	SNURF-SNRPN	0	43.2153
chr3	125170148	125176209	SNX4	0	43.2153
chr4	186567821	186583396	SORBS2	0	43.2153
chr4	186556508	186578750	SORBS2	0	43.2153
chr2	32323864	32353548	SPAST	0	43.2153
chr22	24698162	24759312	SPECC1L	0	43.2153
chr2	86088303	86097381	ST3GAL5	0	43.2153
chr2	169018296	169038600	STK39	0	43.2153
chr2	168994597	169038600	STK39	0	43.2153
chr9	114886536	114919893	SUSD1	0	43.2153
chr10	29801663	29820217	SVIL	0	43.2153
chr6	149699153	149701279	TAB2	0	43.2153
chr6	149691044	149700654	TAB2	0	43.2153
chr2	160084476	160084647	TANC1	0	43.2153
chr17	61457078	61473289	TANC2	0	43.2153
chr7	27809294	27839709	TAX1BP1	0	43.2153
chr8	54896922	54915652	TCEA1	0	43.2153
chr8	54882951	54923052	TCEA1	0	43.2153
chr13	61013821	61068709	TDRD3	0	43.2153
chr13	61013821	61060082	TDRD3	0	43.2153
chr13	61013821	61041513	TDRD3	0	43.2153
chr10	70404454	70442730	TET1	0	43.2153
chr15	56680669	56720671	TEX9	0	43.2153
chr15	39877764	39878165	THBS1	0	43.2153
chr1	223305816	223310605	TLR5	0	43.2153
chr5	109954129	109978072	TMEM232	0	43.2153
chr1	201342343	201346805	TNNT2	0	43.2153
chr1	201340753	201341154	TNNT2	0	43.2153
chr17	76075475	76089844	TNRC6C	0	43.2153
chr15	63336297	63353399	TPM1	0	43.2153
chr15	63336297	63353102	TPM1	0	43.2153
chr15	63336297	63351859	TPM1	0	43.2153
chr4	154191486	154217188	TRIM2	0	43.2153
chr2	230701563	230744844	TRIP12	0	43.2153
chr2	230705537	230724290	TRIP12	0	43.2153
chr2	230682855	230683079	TRIP12	0	43.2153
chr2	230638812	230653656	TRIP12	0	43.2153
chr1	40318623	40319641	TRIT1	0	43.2153
chr11	18524032	18537711	TSG101	0	43.2153
chr20	51870037	51873110	TSHZ2	0	43.2153
chr5	159437506	159478190	TTC1	0	43.2153
chr2	179563569	179566314	TTN	0	43.2153
chr2	179534944	179592098	TTN	0	43.2153
chr2	179544325	179552951	TTN	0	43.2153
chr2	179537361	179558416	TTN	0	43.2153
chr2	179542851	179550325	TTN	0	43.2153
chr2	179538359	179554623	TTN	0	43.2153
chr2	179544325	179546177	TTN	0	43.2153
chr2	179527692	179548018	TTN	0	43.2153
chr2	179506586	179506963	TTN	0	43.2153
chr2	179494027	179507044	TTN	0	43.2153
chr9	86292641	86297981	UBQLN1	0	43.2153
chr2	170863499	170897495	UBR3	0	43.2153
chr10	12070743	12077440	UPF2	0	43.2153
chr15	63834253	63855207	USP3	0	43.2153
chr15	63821212	63866602	USP3	0	43.2153
chr2	61570949	61577828	USP34	0	43.2153
chr2	61512009	61522425	USP34	0	43.2153
chr18	9931806	9950565	VAPA	0	43.2153
chr12	95650925	95690034	VEZT	0	43.2153
chr12	95635939	95690034	VEZT	0	43.2153
chr11	123988203	123989796	VWA5A	0	43.2153
chr13	42335263	42407667	VWA8	0	43.2153
chr7	158662545	158684024	WDR60	0	43.2153
chr1	67356836	67371058	WDR78	0	43.2153
chr1	68603462	68624930	WLS	0	43.2153
chr22	41277773	41282519	XPNPEP3	0	43.2153
chr20	21306916	21349228	XRN2	0	43.2153
chr3	183471913	183476753	YEATS2	0	43.2153
chr14	75276082	75277123	YLPM1	0	43.2153
chr3	114069120	114070725	ZBTB20	0	43.2153
chr1	52975267	52992045	ZCCHC11	0	43.2153
chr11	58377302	58385041	ZFP91-CNTF	0	43.2153
chr13	20576989	20580726	ZMYM2	0	43.2153
chr5	176468126	176477937	ZNF346	0	43.2153
chr4	146744573	146770713	ZNF827	0	43.2153
chr3	170077486	170079217	SKIL	288.049	28.8102
chr10	5836847	5842668	GDI2	180.031	28.8102
chr9	103082546	103111654	TEX10	171.029	28.8102
chr15	41961025	41962156	MGA	72.0123	28.8102
chr8	30332294	30336893	RBPMS	72.0123	28.8102
chr12	46633461	46637097	SLC38A1	72.0123	28.8102
chr1	160293220	160302347	COPA	63.0108	28.8102
chr3	196831773	196846401	DLG1	63.0108	28.8102
chr10	1118055	1132297	WDR37	63.0108	28.8102
chr2	68717321	68765359	APLF	54.0092	28.8102
chr12	110922882	110925748	FAM216A	54.0092	28.8102
chr14	75513078	75516421	MLH3	54.0092	28.8102
chr14	39648294	39648666	PNN	54.0092	28.8102
chr18	12999419	13019205	CEP192	45.0077	28.8102
chr4	151656409	151753128	LRBA	45.0077	28.8102
chr3	169863210	169867032	PHC3	45.0077	28.8102
chr4	183522076	183550042	TENM3	45.0077	28.8102
chr2	203817281	203826149	CARF	36.0062	28.8102
chr1	93687165	93730458	CCDC18	36.0062	28.8102
chr3	56694758	56707753	FAM208A	36.0062	28.8102
chr6	146209155	146216113	SHPRH	36.0062	28.8102
chr17	36517593	36522300	SOCS7	36.0062	28.8102
chr20	47691321	47706283	CSE1L	27.0046	28.8102
chr1	21071236	21107033	HP1BP3	27.0046	28.8102
chr3	110830876	110845182	PVRL3	27.0046	28.8102
chr12	121220457	121222396	SPPL3	27.0046	28.8102
chr10	17746429	17747740	STAM	27.0046	28.8102
chr17	57808781	57816308	VMP1	27.0046	28.8102
chr15	80390757	80415142	ZFAND6	27.0046	28.8102
chr10	126631025	126631876	ZRANB1	27.0046	28.8102
chr4	41015599	41016415	APBB2	18.0031	28.8102
chr5	142434003	142437312	ARHGAP26	18.0031	28.8102
chr10	104445572	104465246	ARL3	18.0031	28.8102
chr11	45883610	45893784	CRY2	18.0031	28.8102
chr17	37864573	37866734	ERBB2	18.0031	28.8102
chr12	29446232	29450133	FAR2	18.0031	28.8102
chr12	32751430	32764217	FGD4	18.0031	28.8102
chr7	35677959	35712888	HERPUD2	18.0031	28.8102
chr10	91511102	91522592	KIF20B	18.0031	28.8102
chr12	50821544	50855130	LARP4	18.0031	28.8102
chr4	151682934	151753128	LRBA	18.0031	28.8102
chr2	159459581	159490801	PKP4	18.0031	28.8102
chr12	11187380	11199787	PRR4	18.0031	28.8102
chr6	73005639	73043538	RIMS1	18.0031	28.8102
chr9	34220905	34242106	UBAP1	18.0031	28.8102
chr2	71582848	71597135	ZNF638	18.0031	28.8102
chr5	132227855	132232932	AFF4	9.00154	28.8102
chr6	170626457	170632347	FAM120B	9.00154	28.8102
chr6	117010482	117026323	KPNA5	9.00154	28.8102
chr9	110062421	110074018	RAD23B	9.00154	28.8102
chr2	88093149	88093712	RGPD2	9.00154	28.8102
chr4	110384056	110384800	SEC24B	9.00154	28.8102
chr1	24993305	24996806	SRRM1	9.00154	28.8102
chr12	9247568	9260240	A2M	0	28.8102
chr1	94930330	94956803	ABCD3	0	28.8102
chr1	94921288	94946162	ABCD3	0	28.8102
chr4	128938517	128950008	ABHD18	0	28.8102
chr10	116227791	116227939	ABLIM1	0	28.8102
chr7	30590251	30601744	AC005154.6	0	28.8102
chr19	46842784	46843011	AC007193.10	0	28.8102
chr12	109604665	109612035	ACACB	0	28.8102
chr12	109577201	109577863	ACACB	0	28.8102
chr1	226349231	226353701	ACBD3	0	28.8102
chr2	65473657	65492309	ACTR2	0	28.8102
chr2	9637242	9650260	ADAM17	0	28.8102
chr5	64747959	64769779	ADAMTS6	0	28.8102
chr5	64466443	64769779	ADAMTS6	0	28.8102
chr12	49167149	49167251	ADCY6	0	28.8102
chr10	111883774	111890244	ADD3	0	28.8102
chr19	14281240	14281493	ADGRL1	0	28.8102
chr19	14281215	14281493	ADGRL1	0	28.8102
chr19	14281082	14281493	ADGRL1	0	28.8102
chr5	148682089	148683037	AFAP1L1	0	28.8102
chr4	88026779	88036451	AFF1	0	28.8102
chr5	132221842	132222001	AFF4	0	28.8102
chr9	88190229	88272558	AGTPBP1	0	28.8102
chr17	19861326	19861884	AKAP10	0	28.8102
chr13	42869830	42882745	AKAP11	0	28.8102
chr15	86205618	86259154	AKAP13	0	28.8102
chr19	15514328	15514468	AKAP8L	0	28.8102
chr7	91603024	91682272	AKAP9	0	28.8102
chr7	91621471	91632549	AKAP9	0	28.8102
chr1	243708811	243859018	AKT3	0	28.8102
chr16	53526604	53534241	AKTIP	0	28.8102
chr2	73799388	73800551	ALMS1	0	28.8102
chr11	46430062	46567326	AMBRA1	0	28.8102
chr17	66244211	66244732	AMZ2	0	28.8102
chr17	66244303	66244564	AMZ2	0	28.8102
chr10	92675927	92678729	ANKRD1	0	28.8102
chr5	93988976	94014660	ANKRD32	0	28.8102
chr10	75138668	75148172	ANXA7	0	28.8102
chr5	77396776	77425131	AP3B1	0	28.8102
chr5	112102022	112137080	APC	0	28.8102
chrX	84322132	84329397	APOOL	0	28.8102
chr17	58537913	58538023	APPBP2	0	28.8102
chr8	68213104	68213458	ARFGEF1	0	28.8102
chr4	148778703	148876525	ARHGAP10	0	28.8102
chr5	142416760	142526946	ARHGAP26	0	28.8102
chr11	128993340	129034322	ARHGAP32	0	28.8102
chr11	100730284	100807063	ARHGAP42	0	28.8102
chr11	120327826	120328461	ARHGEF12	0	28.8102
chr14	21541401	21541552	ARHGEF40	0	28.8102
chr1	27087346	27089776	ARID1A	0	28.8102
chr6	157405795	157454341	ARID1B	0	28.8102
chr15	72810407	72855841	ARIH1	0	28.8102
chr6	101091906	101110412	ASCC3	0	28.8102
chr1	155447676	155491409	ASH1L	0	28.8102
chr2	25990451	25994409	ASXL2	0	28.8102
chr2	175976295	175986268	ATF2	0	28.8102
chr12	14576842	14599987	ATF7IP	0	28.8102
chr1	111992495	111992651	ATP5F1	0	28.8102
chrX	77275895	77276024	ATP7A	0	28.8102
chr22	46085591	46114373	ATXN10	0	28.8102
chr7	70227855	70240372	AUTS2	0	28.8102
chr7	69364271	69364484	AUTS2	0	28.8102
chr21	42609439	42629253	BACE2	0	28.8102
chr7	33388679	33427756	BBS9	0	28.8102
chr19	45260980	45261184	BCL3	0	28.8102
chr6	136596980	136597127	BCLAF1	0	28.8102
chr16	14761749	14762100	BFAR	0	28.8102
chr2	32688261	32725176	BIRC6	0	28.8102
chr10	88635623	88659883	BMPR1A	0	28.8102
chr17	65940265	65972074	BPTF	0	28.8102
chr17	65906992	65936772	BPTF	0	28.8102
chr7	140494107	140534672	BRAF	0	28.8102
chr17	41242960	41251894	BRCA1	0	28.8102
chr1	190203501	190424070	BRINP3	0	28.8102
chr17	59853761	59938930	BRIP1	0	28.8102
chr21	40619626	40670508	BRWD1	0	28.8102
chr11	13435076	13443385	BTBD10	0	28.8102
chr11	116633268	116636162	BUD13	0	28.8102
chr6	41898506	41898664	BYSL	0	28.8102
chr7	16720925	16736686	BZW2	0	28.8102
chr11	36631630	36669705	C11orf74	0	28.8102
chr15	37100690	37100966	C15orf41	0	28.8102
chr20	61142253	61142426	C20orf166-AS1	0	28.8102
chr2	99811213	99812219	C2orf15	0	28.8102
chr4	113483526	113506881	C4orf21	0	28.8102
chr4	113468440	113509085	C4orf21	0	28.8102
chr4	128938512	128950008	C4orf29	0	28.8102
chr9	97686457	97686678	C9orf3	0	28.8102
chr9	74533340	74586534	C9orf85	0	28.8102
chr1	65047838	65107652	CACHD1	0	28.8102
chr10	18816516	18825125	CACNB2	0	28.8102
chr10	120445494	120489922	CACUL1	0	28.8102
chr3	62423778	62467544	CADPS	0	28.8102
chr7	122255234	122269382	CADPS2	0	28.8102
chr4	114430793	114438813	CAMK2D	0	28.8102
chr1	200816767	200822623	CAMSAP2	0	28.8102
chr5	179132679	179137066	CANX	0	28.8102
chr1	223957611	223957862	CAPN2	0	28.8102
chr12	30906395	30907659	CAPRIN2	0	28.8102
chr2	203817281	203820481	CARF	0	28.8102
chr5	96062563	96062678	CAST	0	28.8102
chr20	32207322	32228337	CBFA2T2	0	28.8102
chr3	105412337	105423017	CBLB	0	28.8102
chr3	105389076	105404310	CBLB	0	28.8102
chr10	70500385	70509442	CCAR1	0	28.8102
chr10	70482211	70515293	CCAR1	0	28.8102
chr2	109405307	109473426	CCDC138	0	28.8102
chr17	61838273	61843554	CCDC47	0	28.8102
chr10	32854485	32923292	CCDC7	0	28.8102
chr2	55559701	55562300	CCDC88A	0	28.8102
chr15	43477636	43477805	CCNDBP1	0	28.8102
chr6	47563596	47574013	CD2AP	0	28.8102
chr13	115004464	115024873	CDC16	0	28.8102
chr16	68835572	68849662	CDH1	0	28.8102
chr4	68360784	68360876	CENPC	0	28.8102
chr5	122700189	122734978	CEP120	0	28.8102
chr14	81209418	81297638	CEP128	0	28.8102
chr1	243327585	243388623	CEP170	0	28.8102
chr2	120303660	120319690	CFAP221	0	28.8102
chr15	93540186	93558139	CHD2	0	28.8102
chr15	93467550	93521613	CHD2	0	28.8102
chr15	93467550	93472321	CHD2	0	28.8102
chr12	122861935	122865105	CLIP1	0	28.8102
chr12	122812493	122826244	CLIP1	0	28.8102
chr1	9809518	9816568	CLSTN1	0	28.8102
chr8	27467470	27467991	CLU	0	28.8102
chr3	32745359	32758729	CNOT10	0	28.8102
chr9	123924133	123928458	CNTRL	0	28.8102
chr1	230798886	230807386	COG2	0	28.8102
chr1	32156550	32156788	COL16A1	0	28.8102
chr21	46915346	46915515	COL18A1	0	28.8102
chr13	110853048	110853200	COL4A1	0	28.8102
chr13	111143687	111143884	COL4A2	0	28.8102
chr3	128994135	128994380	COPG1	0	28.8102
chr4	47694986	47809064	CORIN	0	28.8102
chr16	3790399	3801807	CREBBP	0	28.8102
chr17	29112936	29131126	CRLF3	0	28.8102
chr1	115282312	115284294	CSDE1	0	28.8102
chr1	115267841	115280693	CSDE1	0	28.8102
chr8	68015271	68044315	CSPP1	0	28.8102
chr5	138266624	138266891	CTNNA1	0	28.8102
chr7	101740643	101758553	CUX1	0	28.8102
chr10	44874018	44876280	CXCL12	0	28.8102
chr6	46604125	46610035	CYP39A1	0	28.8102
chr13	72131155	72147705	DACH1	0	28.8102
chr4	52729602	52752804	DCUN1D4	0	28.8102
chr12	12976950	12977144	DDX47	0	28.8102
chr15	66007815	66053776	DENND4A	0	28.8102
chr9	19316414	19328160	DENND4C	0	28.8102
chr9	19286766	19305525	DENND4C	0	28.8102
chr12	31566369	31648853	DENND5B	0	28.8102
chr10	454865	486936	DIP2C	0	28.8102
chr14	75367936	75368898	DLST	0	28.8102
chr1	44685550	44685686	DMAP1	0	28.8102
chrX	32235032	32717410	DMD	0	28.8102
chrX	31462597	31986631	DMD	0	28.8102
chr5	118454509	118503559	DMXL1	0	28.8102
chr7	21654731	21659696	DNAH11	0	28.8102
chr1	225140371	225156576	DNAH14	0	28.8102
chr3	132153381	132186157	DNAJC13	0	28.8102
chr1	15855582	15888820	DNAJC16	0	28.8102
chr1	15860731	15863309	DNAJC16	0	28.8102
chr1	65864564	65865027	DNAJC6	0	28.8102
chr5	146804468	146833156	DPYSL3	0	28.8102
chr6	56496008	56501450	DST	0	28.8102
chr6	56373326	56397308	DST	0	28.8102
chr12	12653452	12674397	DUSP16	0	28.8102
chr5	83356118	83433172	EDIL3	0	28.8102
chr17	45438743	45507327	EFCAB13	0	28.8102
chr9	140622800	140652463	EHMT1	0	28.8102
chr6	31850211	31850475	EHMT2	0	28.8102
chr8	117668094	117671219	EIF3H	0	28.8102
chr11	10822277	10823756	EIF4G2	0	28.8102
chr1	21167348	21437876	EIF4G3	0	28.8102
chr1	21267983	21329301	EIF4G3	0	28.8102
chr1	21276495	21307720	EIF4G3	0	28.8102
chr1	21155639	21221994	EIF4G3	0	28.8102
chr18	2884961	2892484	EMILIN2	0	28.8102
chr17	4851642	4851835	ENO3	0	28.8102
chr17	4851642	4851832	ENO3	0	28.8102
chr17	4851642	4851822	ENO3	0	28.8102
chr8	23297431	23299081	ENTPD4	0	28.8102
chr22	41542742	41546202	EP300	0	28.8102
chr6	131179270	131186774	EPB41L2	0	28.8102
chr13	43528083	43544806	EPSTI1	0	28.8102
chr5	65338904	65350779	ERBB2IP	0	28.8102
chr5	65334210	65350779	ERBB2IP	0	28.8102
chr12	22796696	22826594	ETNK1	0	28.8102
chr7	132959736	132973870	EXOC4	0	28.8102
chr10	94688095	94700581	EXOC6	0	28.8102
chr3	38565436	38565841	EXOG	0	28.8102
chr1	28362054	28369161	EYA3	0	28.8102
chr1	28354299	28369161	EYA3	0	28.8102
chr1	28319760	28319910	EYA3	0	28.8102
chr6	133782251	133804253	EYA4	0	28.8102
chr6	133767767	133789887	EYA4	0	28.8102
chr17	40855757	40882936	EZH1	0	28.8102
chr1	31841661	31842231	FABP3	0	28.8102
chr5	14673750	14681716	FAM105B	0	28.8102
chr17	16342728	16342946	FAM211A-AS1	0	28.8102
chr2	24357988	24369956	FAM228B	0	28.8102
chr12	31440567	31451158	FAM60A	0	28.8102
chr14	45633561	45658565	FANCM	0	28.8102
chr13	99061591	99076904	FARP1	0	28.8102
chr5	147774276	147796767	FBXO38	0	28.8102
chr18	34174749	34192058	FHOD3	0	28.8102
chr18	34156413	34192058	FHOD3	0	28.8102
chr4	54265896	54294350	FIP1L1	0	28.8102
chr13	29001295	29012482	FLT1	0	28.8102
chr9	132686122	132691974	FNBP1	0	28.8102
chr13	49746232	49746591	FNDC3A	0	28.8102
chr3	172048505	172049145	FNDC3B	0	28.8102
chr3	171969049	172016577	FNDC3B	0	28.8102
chr5	131034609	131055110	FNIP1	0	28.8102
chr1	42730785	42776781	FOXJ3	0	28.8102
chr18	19761413	19763004	GATA6	0	28.8102
chr3	81627075	81692141	GBE1	0	28.8102
chr10	85910636	85911350	GHITM	0	28.8102
chr7	42079636	42262894	GLI3	0	28.8102
chr1	155734790	155736500	GON4L	0	28.8102
chr14	67431907	67525503	GPHN	0	28.8102
chr7	50771517	50800065	GRB10	0	28.8102
chr3	119582265	119642330	GSK3B	0	28.8102
chr4	156617957	156643344	GUCY1A3	0	28.8102
chr11	2018800	2018926	H19	0	28.8102
chr11	2018792	2018926	H19	0	28.8102
chr6	105219067	105233194	HACE1	0	28.8102
chrX	48660571	48661192	HDAC6	0	28.8102
chr7	19015428	19035966	HDAC9	0	28.8102
chr2	197105172	197172809	HECW2	0	28.8102
chr15	63986162	64008672	HERC1	0	28.8102
chr6	12120122	12131175	HIVEP1	0	28.8102
chr1	42041214	42050989	HIVEP3	0	28.8102
chr4	83276456	83280792	HNRNPD	0	28.8102
chr8	42812236	42837839	HOOK3	0	28.8102
chr8	42805530	42841938	HOOK3	0	28.8102
chr1	21099943	21107033	HP1BP3	0	28.8102
chr1	21083658	21107033	HP1BP3	0	28.8102
chrX	53622146	53634660	HUWE1	0	28.8102
chr10	94264550	94297307	IDE	0	28.8102
chr12	110565164	110574665	IFT81	0	28.8102
chr7	45959949	45960336	IGFBP3	0	28.8102
chr4	57976136	57976554	IGFBP7-AS1	0	28.8102
chr4	57976136	57976465	IGFBP7-AS1	0	28.8102
chr5	55265495	55265587	IL6ST	0	28.8102
chr2	86380697	86385714	IMMT	0	28.8102
chr13	51949995	51950183	INTS6	0	28.8102
chr4	128564675	128584739	INTU	0	28.8102
chr4	128564675	128577876	INTU	0	28.8102
chr11	9455116	9463744	IPO7	0	28.8102
chr5	128440648	128442755	ISOC1	0	28.8102
chrM	13332	13449	JA760600	0	28.8102
chrM	13321	13449	JA760600	0	28.8102
chrM	13317	13449	JA760600	0	28.8102
chrM	13315	13449	JA760600	0	28.8102
chrM	13277	13449	JA760600	0	28.8102
chrM	13260	13449	JA760600	0	28.8102
chrM	13197	13449	JA760600	0	28.8102
chrM	13129	13449	JA760600	0	28.8102
chrM	15395	15503	JA760602	0	28.8102
chrM	13884	13978	JA760615	0	28.8102
chrM	13879	13978	JA760615	0	28.8102
chrM	13836	13978	JA760615	0	28.8102
chrM	13834	13978	JA760615	0	28.8102
chrM	13833	13978	JA760615	0	28.8102
chr9	5089673	5090570	JAK2	0	28.8102
chr10	64936056	64977091	JMJD1C	0	28.8102
chr16	75681959	75682365	KARS	0	28.8102
chr10	76729417	76741686	KAT6B	0	28.8102
chr18	44579250	44589732	KATNAL2	0	28.8102
chr2	163291707	163374668	KCNH7	0	28.8102
chr1	23356961	23377013	KDM1A	0	28.8102
chr6	18166497	18188233	KDM1B	0	28.8102
chr8	126040465	126040861	KIAA0196	0	28.8102
chr7	36429467	36429575	KIAA0895	0	28.8102
chr18	34740162	34753044	KIAA1328	0	28.8102
chr18	34646852	34664195	KIAA1328	0	28.8102
chr3	44856568	44857168	KIF15	0	28.8102
chr17	4924173	4924287	KIF1C	0	28.8102
chr5	61642956	61651081	KIF2A	0	28.8102
chr3	183368083	183390272	KLHL24	0	28.8102
chr17	45741524	45752148	KPNB1	0	28.8102
chr14	56107844	56118645	KTN1	0	28.8102
chr18	6213147	6264037	L3MBTL4	0	28.8102
chr4	128995614	129035897	LARP1B	0	28.8102
chr4	128995614	129028468	LARP1B	0	28.8102
chr12	50821544	50831621	LARP4	0	28.8102
chr6	149997395	150023402	LATS1	0	28.8102
chr2	30785011	30791042	LCLAT1	0	28.8102
chr17	33325746	33326047	LIG3	0	28.8102
chr4	83852095	83867627	LIN54	0	28.8102
chr8	112015642	112039662	LINC01608	0	28.8102
chr5	96314841	96350799	LNPEP	0	28.8102
chr5	96314841	96322374	LNPEP	0	28.8102
chr8	90734242	90737869	LOC101929709	0	28.8102
chr9	88430793	88437995	LOC389765	0	28.8102
chr1	82421560	82437602	LPHN2	0	28.8102
chr4	62362838	62542653	LPHN3	0	28.8102
chr3	188123899	188426181	LPP	0	28.8102
chr4	151749331	151818970	LRBA	0	28.8102
chr4	151682934	151729550	LRBA	0	28.8102
chr13	47286732	47287075	LRCH1	0	28.8102
chr3	197547195	197557734	LRCH3	0	28.8102
chr3	197541778	197556544	LRCH3	0	28.8102
chr12	12300299	12356334	LRP6	0	28.8102
chr15	71193260	71229161	LRRC49	0	28.8102
chr1	26104815	26104947	MAN1C1	0	28.8102
chr1	26098894	26099010	MAN1C1	0	28.8102
chr4	103635594	103647840	MANBA	0	28.8102
chr17	11958205	12016677	MAP2K4	0	28.8102
chr3	47957341	47957440	MAP4	0	28.8102
chr3	47894490	47894652	MAP4	0	28.8102
chr2	102483771	102484095	MAP4K4	0	28.8102
chr2	102483771	102484089	MAP4K4	0	28.8102
chr2	102483771	102484074	MAP4K4	0	28.8102
chr2	102483771	102484044	MAP4K4	0	28.8102
chr2	102483771	102484043	MAP4K4	0	28.8102
chr2	102483771	102484035	MAP4K4	0	28.8102
chrX	135323318	135328500	MAP7D3	0	28.8102
chr6	36040649	36063843	MAPK14	0	28.8102
chr5	68728353	68728920	MARVELD2	0	28.8102
chr3	182804480	182810333	MCCC1	0	28.8102
chr17	60059558	60072726	MED13	0	28.8102
chrX	40522176	40534613	MED14	0	28.8102
chr15	100185765	100215663	MEF2A	0	28.8102
chr18	19345732	19359646	MIB1	0	28.8102
chr22	18371665	18371799	MICAL3	0	28.8102
chrX	107083899	107097934	MID2	0	28.8102
chr3	97673084	97673235	MINA	0	28.8102
chr7	131060182	131084192	MKLN1	0	28.8102
chr6	54001512	54003084	MLIP	0	28.8102
chr10	21903759	21959633	MLLT10	0	28.8102
chr10	99225442	99225561	MMS19	0	28.8102
chr22	31332246	31332497	MORC2	0	28.8102
chr1	167734819	167745403	MPZL1	0	28.8102
chr1	54671083	54671260	MRPL37	0	28.8102
chr15	89003099	89003383	MRPL46	0	28.8102
chr12	6602324	6602416	MRPL51	0	28.8102
chr12	6602275	6602416	MRPL51	0	28.8102
chr5	71519228	71519509	MRPS27	0	28.8102
chr14	64867510	64886643	MTHFD1	0	28.8102
chr4	75040222	75067087	MTHFD2L	0	28.8102
chr11	68506167	68509862	MTL5	0	28.8102
chr15	31260122	31269158	MTMR10	0	28.8102
chr13	30075331	30075920	MTUS2	0	28.8102
chr11	47367461	47367757	MYBPC3	0	28.8102
chr11	47367443	47367757	MYBPC3	0	28.8102
chr2	241073349	241075720	MYEOV2	0	28.8102
chr14	23861219	23861770	MYH6	0	28.8102
chr14	23852985	23853650	MYH6	0	28.8102
chr14	23902584	23902740	MYH7	0	28.8102
chr14	23901416	23901687	MYH7	0	28.8102
chr14	23897529	23897708	MYH7	0	28.8102
chr14	23895789	23895985	MYH7	0	28.8102
chr14	23893629	23893977	MYH7	0	28.8102
chr14	23889822	23890166	MYH7	0	28.8102
chr14	23889804	23890166	MYH7	0	28.8102
chr14	23884035	23884203	MYH7	0	28.8102
chr7	44180559	44180666	MYL7	0	28.8102
chr8	2000431	2000644	MYOM2	0	28.8102
chr13	33109905	33111164	N4BP2L2	0	28.8102
chr4	140258106	140258539	NAA15	0	28.8102
chr12	57118940	57119046	NACA	0	28.8102
chr1	146057274	146074129	NBPF24	0	28.8102
chr11	113131045	113131195	NCAM1	0	28.8102
chr11	113102366	113131045	NCAM1	0	28.8102
chr11	113073100	113085233	NCAM1	0	28.8102
chr2	183817132	183829536	NCKAP1	0	28.8102
chr2	24866834	24896332	NCOA1	0	28.8102
chr8	71043861	71044071	NCOA2	0	28.8102
chr10	51585463	51585595	NCOA4	0	28.8102
chr10	51585463	51585568	NCOA4	0	28.8102
chr12	124882664	124915333	NCOR2	0	28.8102
chr1	54269600	54298264	NDC1	0	28.8102
chr14	21491160	21491399	NDRG2	0	28.8102
chr10	21147168	21178878	NEBL	0	28.8102
chr19	45377735	45378282	NECTIN2	0	28.8102
chr4	178274461	178274882	NEIL3	0	28.8102
chr4	170458959	170523829	NEK1	0	28.8102
chr4	170458959	170502053	NEK1	0	28.8102
chr4	170458959	170483347	NEK1	0	28.8102
chr3	52777367	52800391	NEK4	0	28.8102
chr1	78381739	78395189	NEXN	0	28.8102
chr16	69724842	69728142	NFAT5	0	28.8102
chr16	68215377	68225678	NFATC3	0	28.8102
chr16	68155889	68225678	NFATC3	0	28.8102
chr19	3425103	3452664	NFIC	0	28.8102
chr3	173322068	173322881	NLGN1	0	28.8102
chr5	43602992	43603105	NNT	0	28.8102
chr1	6021853	6046387	NPHP4	0	28.8102
chr1	52257249	52285545	NRD1	0	28.8102
chr10	33502155	33502313	NRP1	0	28.8102
chr8	126114255	126194498	NSMCE2	0	28.8102
chr9	87338487	87367000	NTRK2	0	28.8102
chr1	229622117	229634053	NUP133	0	28.8102
chr11	3789810	3797251	NUP98	0	28.8102
chr11	3744386	3774638	NUP98	0	28.8102
chr17	2586979	2587142	PAFAH1B1	0	28.8102
chr5	102323275	102323373	PAM	0	28.8102
chr5	78936673	78964851	PAPD4	0	28.8102
chr10	34636892	34649187	PARD3	0	28.8102
chr13	100909848	100962162	PCCA	0	28.8102
chr13	113852504	113862983	PCID2	0	28.8102
chr14	71476350	71502874	PCNX	0	28.8102
chr12	20769163	20787990	PDE3A	0	28.8102
chr1	144885937	144886096	PDE4DIP	0	28.8102
chr4	95561426	95585186	PDLIM5	0	28.8102
chr13	33306237	33309467	PDS5B	0	28.8102
chr15	77544708	77657567	PEAK1	0	28.8102
chr15	77544708	77578846	PEAK1	0	28.8102
chr3	48581012	48587667	PFKFB4	0	28.8102
chr9	70971909	70972518	PGM5-AS1	0	28.8102
chr4	129193209	129193516	PGRMC2	0	28.8102
chr4	129193187	129193516	PGRMC2	0	28.8102
chr6	144081537	144086935	PHACTR2	0	28.8102
chr8	133850056	133850162	PHF20L1	0	28.8102
chr11	46105716	46113774	PHF21A	0	28.8102
chr11	45967390	46001517	PHF21A	0	28.8102
chr16	47531309	47581459	PHKB	0	28.8102
chr15	68434283	68457142	PIAS1	0	28.8102
chr15	68434283	68446033	PIAS1	0	28.8102
chr15	68434283	68439038	PIAS1	0	28.8102
chr15	68378643	68457142	PIAS1	0	28.8102
chr13	73482668	73573133	PIBF1	0	28.8102
chr11	17121406	17144360	PIK3C2A	0	28.8102
chr1	46527600	46546422	PIK3R3	0	28.8102
chr2	159481389	159499211	PKP4	0	28.8102
chr20	8770222	8770511	PLCB1	0	28.8102
chr20	9346161	9346488	PLCB4	0	28.8102
chr10	95790439	95792009	PLCE1	0	28.8102
chr12	19436213	19440490	PLEKHA5	0	28.8102
chr11	16872737	16892729	PLEKHA7	0	28.8102
chrX	84558411	84563222	POF1B	0	28.8102
chr18	51807036	51813781	POLI	0	28.8102
chr9	37486120	37486286	POLR1E	0	28.8102
chr3	119373106	119373351	POPDC2	0	28.8102
chr3	119373062	119373351	POPDC2	0	28.8102
chr3	119373056	119373351	POPDC2	0	28.8102
chr3	119361044	119361212	POPDC2	0	28.8102
chr1	167370687	167382351	POU2F1	0	28.8102
chr4	23891549	23891754	PPARGC1A	0	28.8102
chr1	203045204	203045332	PPFIA4	0	28.8102
chr1	203023089	203023640	PPFIA4	0	28.8102
chr12	27809548	27829532	PPFIBP1	0	28.8102
chr6	149833290	149862722	PPIL4	0	28.8102
chr14	104245081	104263855	PPP1R13B	0	28.8102
chr10	75214169	75239275	PPP3CB	0	28.8102
chr5	145176004	145205763	PRELID2	0	28.8102
chr7	151261163	151265928	PRKAG2	0	28.8102
chr14	30066696	30108110	PRKD1	0	28.8102
chr1	214169811	214185058	PROX1	0	28.8102
chr12	10999643	11001006	PRR4	0	28.8102
chr14	73614502	73653628	PSEN1	0	28.8102
chr16	74334104	74334220	PSMD7	0	28.8102
chr19	38867094	38867326	PSMD8	0	28.8102
chr9	115024714	115060196	PTBP3	0	28.8102
chr9	115013208	115024879	PTBP3	0	28.8102
chr10	16526335	16528616	PTER	0	28.8102
chr8	141771263	141856777	PTK2	0	28.8102
chr2	232573239	232573461	PTMA	0	28.8102
chr2	120689999	120704150	PTPN4	0	28.8102
chr20	2985701	2998559	PTPRA	0	28.8102
chr3	62177142	62216985	PTPRG	0	28.8102
chr3	110830876	110866331	PVRL3	0	28.8102
chr8	52359563	52370227	PXDNL	0	28.8102
chr3	49081822	49095323	QRICH1	0	28.8102
chr11	32953288	32956981	QSER1	0	28.8102
chr2	136389287	136396692	R3HDM1	0	28.8102
chr9	110062421	110068928	RAD23B	0	28.8102
chr5	131945088	131945203	RAD50	0	28.8102
chr5	34807904	34826584	RAI14	0	28.8102
chr9	129724503	129740024	RALGPS1	0	28.8102
chr6	13632601	13642823	RANBP9	0	28.8102
chr12	26208211	26220646	RASSF8	0	28.8102
chr8	53580580	53589131	RB1CC1	0	28.8102
chr1	173947496	173947625	RC3H1	0	28.8102
chr9	125645482	125659855	RC3H2	0	28.8102
chr2	86459482	86459747	REEP1	0	28.8102
chr2	86459457	86459747	REEP1	0	28.8102
chr7	103197231	103197423	RELN	0	28.8102
chrX	17040245	17073073	REPS2	0	28.8102
chr1	8601272	8674745	RERE	0	28.8102
chr1	175956078	175996824	RFWD2	0	28.8102
chr5	95099211	95119667	RHOBTB3	0	28.8102
chr2	38156404	38231359	RMDN2	0	28.8102
chr7	5751391	5770448	RNF216	0	28.8102
chr1	104068445	104068666	RNPC3	0	28.8102
chr18	18571136	18600200	ROCK1	0	28.8102
chr16	4850870	4851050	ROGDI	0	28.8102
chr17	26900385	26900523	RP11-192H23.5	0	28.8102
chr15	63363741	63363856	RP11-244F12.2	0	28.8102
chr1	35469568	35480763	RP11-244H3.4	0	28.8102
chr12	49333437	49334971	RP11-302B13.5	0	28.8102
chr17	20790904	20835084	RP11-344E13.3	0	28.8102
chr12	49521995	49522152	RP11-386G11.10	0	28.8102
chr3	110611108	110611212	RP11-553A10.1	0	28.8102
chr10	51287080	51363787	RP11-592B15.4	0	28.8102
chr22	31374510	31374706	RP3-430N8.11	0	28.8102
chr17	37008856	37009990	RPL23	0	28.8102
chr8	99057574	99057772	RPL30	0	28.8102
chr10	15139397	15139760	RPP38	0	28.8102
chr16	18800302	18801656	RPS15A	0	28.8102
chrX	55744221	55744442	RRAGB	0	28.8102
chr7	77378740	77402631	RSBN1L	0	28.8102
chr7	77365726	77407763	RSBN1L	0	28.8102
chr8	92998351	93004117	RUNX1T1	0	28.8102
chr9	35546426	35548532	RUSC2	0	28.8102
chr1	237862264	237886562	RYR2	0	28.8102
chr1	237778143	237778470	RYR2	0	28.8102
chr1	237538016	237774288	RYR2	0	28.8102
chr1	237538016	237732619	RYR2	0	28.8102
chr1	237538016	237540735	RYR2	0	28.8102
chr3	45763491	45776865	SACM1L	0	28.8102
chr12	108924980	108926110	SART3	0	28.8102
chr12	123800094	123810146	SBNO1	0	28.8102
chr5	77711343	77755185	SCAMP1	0	28.8102
chr15	76994098	77064295	SCAPER	0	28.8102
chr19	35084735	35085079	SCGB2B2	0	28.8102
chr4	129913321	129925031	SCLT1	0	28.8102
chr4	129857809	129891623	SCLT1	0	28.8102
chr4	129809833	129920949	SCLT1	0	28.8102
chr1	41512078	41541123	SCMH1	0	28.8102
chr5	133996808	134002686	SEC24A	0	28.8102
chr4	83799882	83803093	SEC31A	0	28.8102
chr12	48457492	48495299	SENP1	0	28.8102
chr6	76344422	76373234	SENP6	0	28.8102
chr3	47147486	47166038	SETD2	0	28.8102
chr3	47139444	47147610	SETD2	0	28.8102
chr6	166739655	166741763	SFT2D1	0	28.8102
chr15	75699395	75715164	SIN3A	0	28.8102
chr1	232551239	232581532	SIPA1L2	0	28.8102
chr6	13579682	13592126	SIRT5	0	28.8102
chr8	42317413	42330172	SLC20A2	0	28.8102
chr6	3284085	3298452	SLC22A23	0	28.8102
chr2	172671357	172671630	SLC25A12	0	28.8102
chr1	108690900	108703915	SLC25A24	0	28.8102
chr5	110075103	110075356	SLC25A46	0	28.8102
chr2	40655612	40680489	SLC8A1	0	28.8102
chr15	59180583	59186781	SLTM	0	28.8102
chr16	29467206	29468952	SLX1B	0	28.8102
chr3	47770514	47814426	SMARCC1	0	28.8102
chr3	47770514	47787483	SMARCC1	0	28.8102
chr3	47676679	47702945	SMARCC1	0	28.8102
chr18	2674013	2707918	SMCHD1	0	28.8102
chr7	128845043	128846428	SMO	0	28.8102
chr7	17854456	17890587	SNX13	0	28.8102
chr11	16068059	16077447	SOX6	0	28.8102
chr19	52207733	52207847	SPACA6	0	28.8102
chr2	214174782	214228869	SPAG16	0	28.8102
chr2	32323864	32341281	SPAST	0	28.8102
chr1	48860938	48877260	SPATA6	0	28.8102
chr16	89620971	89621110	SPG7	0	28.8102
chr12	121220457	121229360	SPPL3	0	28.8102
chr7	104782454	104787105	SRPK2	0	28.8102
chr12	120901644	120901752	SRSF9	0	28.8102
chr2	182757387	182757481	SSFA2	0	28.8102
chr1	85121514	85136991	SSX2IP	0	28.8102
chr5	111066207	111066507	STARD4-AS1	0	28.8102
chr5	111065377	111066044	STARD4-AS1	0	28.8102
chr5	111065377	111065515	STARD4-AS1	0	28.8102
chr2	168920009	168994731	STK39	0	28.8102
chr2	168920009	168931741	STK39	0	28.8102
chr9	125932180	125946577	STRBP	0	28.8102
chr2	37113858	37152351	STRN	0	28.8102
chr17	53062974	53084958	STXBP4	0	28.8102
chr1	172520651	172548407	SUCO	0	28.8102
chr1	172520651	172539870	SUCO	0	28.8102
chr9	136232622	136232860	SURF4	0	28.8102
chr9	114873933	114919893	SUSD1	0	28.8102
chr6	33409536	33409863	SYNGAP1	0	28.8102
chr6	33409536	33409840	SYNGAP1	0	28.8102
chr17	61271351	61278318	TANC2	0	28.8102
chr17	61151303	61278318	TANC2	0	28.8102
chr17	27857424	27861318	TAOK1	0	28.8102
chr17	27807385	27857637	TAOK1	0	28.8102
chr4	38037208	38104778	TBC1D1	0	28.8102
chr7	35271115	35289815	TBX20	0	28.8102
chr13	61041371	61060082	TDRD3	0	28.8102
chr10	70411602	70441245	TET1	0	28.8102
chr4	106111516	106164935	TET2	0	28.8102
chr15	39877764	39878202	THBS1	0	28.8102
chr15	39877764	39878179	THBS1	0	28.8102
chr15	39873279	39873429	THBS1	0	28.8102
chr17	60613530	60642498	TLK2	0	28.8102
chr12	27135705	27143560	TM7SF3	0	28.8102
chr12	50152188	50152265	TMBIM6	0	28.8102
chr9	74305007	74313120	TMEM2	0	28.8102
chr7	66413681	66413782	TMEM248	0	28.8102
chr8	94798450	94803547	TMEM67	0	28.8102
chr3	69088701	69097713	TMF1	0	28.8102
chr15	52161413	52194233	TMOD3	0	28.8102
chr11	57581845	57582165	TMX2-CTNND1	0	28.8102
chr3	170875248	170908576	TNIK	0	28.8102
chr10	93586773	93596755	TNKS2	0	28.8102
chr10	93586773	93590938	TNKS2	0	28.8102
chr1	201386493	201386906	TNNI1	0	28.8102
chr1	201386486	201386906	TNNI1	0	28.8102
chr1	201386480	201386906	TNNI1	0	28.8102
chr1	201386455	201386906	TNNI1	0	28.8102
chr1	201340794	201341154	TNNT2	0	28.8102
chr1	201329353	201329580	TNNT2	0	28.8102
chr17	38551700	38555383	TOP2A	0	28.8102
chr15	63336297	63353959	TPM1	0	28.8102
chr15	63336297	63353929	TPM1	0	28.8102
chr15	63336297	63353407	TPM1	0	28.8102
chr15	63336297	63353138	TPM1	0	28.8102
chr15	63336297	63353137	TPM1	0	28.8102
chr15	63336297	63353134	TPM1	0	28.8102
chr15	63336297	63353127	TPM1	0	28.8102
chr15	63336297	63353116	TPM1	0	28.8102
chr15	63336297	63349313	TPM1	0	28.8102
chr6	123824863	123892277	TRDN	0	28.8102
chr4	154214133	154217188	TRIM2	0	28.8102
chr7	138209985	138239609	TRIM24	0	28.8102
chr1	115005725	115007010	TRIM33	0	28.8102
chr14	92469762	92474196	TRIP11	0	28.8102
chr6	94450122	94453948	TSG1	0	28.8102
chr15	99696352	99768937	TTC23	0	28.8102
chr7	138822592	138833123	TTC26	0	28.8102
chr21	38480691	38501363	TTC3	0	28.8102
chr9	124736287	124794135	TTLL11	0	28.8102
chr2	179666717	179666864	TTN	0	28.8102
chr2	179654086	179659278	TTN	0	28.8102
chr2	179628903	179636198	TTN	0	28.8102
chr2	179549979	179585929	TTN	0	28.8102
chr2	179539040	179585929	TTN	0	28.8102
chr2	179523431	179592098	TTN	0	28.8102
chr2	179523431	179584559	TTN	0	28.8102
chr2	179538359	179556826	TTN	0	28.8102
chr2	179544325	179550325	TTN	0	28.8102
chr2	179523431	179563641	TTN	0	28.8102
chr2	179542851	179543557	TTN	0	28.8102
chr2	179537361	179548809	TTN	0	28.8102
chr2	179534944	179548809	TTN	0	28.8102
chr2	179527692	179550325	TTN	0	28.8102
chr2	179523431	179552951	TTN	0	28.8102
chr2	179519171	179552951	TTN	0	28.8102
chr2	179515969	179554623	TTN	0	28.8102
chr2	179519171	179548809	TTN	0	28.8102
chr2	179515477	179548018	TTN	0	28.8102
chr2	179527311	179527692	TTN	0	28.8102
chr2	179523098	179527692	TTN	0	28.8102
chr2	179523078	179527692	TTN	0	28.8102
chr2	179519171	179519261	TTN	0	28.8102
chr2	179493297	179494027	TTN	0	28.8102
chr2	179415000	179415693	TTN	0	28.8102
chr2	179396305	179396905	TTN-AS1	0	28.8102
chr9	33971648	33998862	UBAP2	0	28.8102
chr9	33971648	33996331	UBAP2	0	28.8102
chr9	33941646	33948585	UBAP2	0	28.8102
chr1	154223516	154224129	UBAP2L	0	28.8102
chr1	154197559	154209612	UBAP2L	0	28.8102
chr12	125397876	125398008	UBC	0	28.8102
chr4	39739039	39779430	UBE2K	0	28.8102
chr15	76146726	76175765	UBE2Q2	0	28.8102
chr15	85070011	85098301	UBE2Q2P1	0	28.8102
chr6	83667030	83754378	UBE3D	0	28.8102
chr7	138921750	138969320	UBN2	0	28.8102
chr6	42532135	42532308	UBR2	0	28.8102
chr2	170871790	170917953	UBR3	0	28.8102
chr10	73047522	73047913	UNC5B	0	28.8102
chr1	62910408	62911100	USP1	0	28.8102
chr17	20911070	20911182	USP22	0	28.8102
chr2	61512009	61524060	USP34	0	28.8102
chr2	61505299	61520685	USP34	0	28.8102
chr2	234428259	234438158	USP40	0	28.8102
chr1	22041881	22056325	USP48	0	28.8102
chr10	75331178	75336119	USP54	0	28.8102
chr6	144832079	144844324	UTRN	0	28.8102
chr15	101814503	101814624	VIMP	0	28.8102
chr2	64189191	64211153	VPS54	0	28.8102
chr13	42385360	42465723	VWA8	0	28.8102
chr13	42352120	42461497	VWA8	0	28.8102
chr13	42259182	42277547	VWA8	0	28.8102
chr10	88231964	88233730	WAPAL	0	28.8102
chr10	88227035	88233730	WAPAL	0	28.8102
chr10	88211723	88233730	WAPAL	0	28.8102
chr4	85800558	85853516	WDFY3	0	28.8102
chr2	63631182	63667005	WDPCP	0	28.8102
chr4	39226503	39241954	WDR19	0	28.8102
chr14	102661274	102664184	WDR20	0	28.8102
chr2	29129325	29140861	WDR43	0	28.8102
chr16	74972047	74990508	WDR59	0	28.8102
chr7	158672374	158698782	WDR60	0	28.8102
chr18	54591152	54606624	WDR7	0	28.8102
chr1	68611439	68611551	WLS	0	28.8102
chr5	82491588	82554496	XRCC4	0	28.8102
chr11	102098312	102098438	YAP1	0	28.8102
chr3	183465459	183504089	YEATS2	0	28.8102
chr3	183454505	183476753	YEATS2	0	28.8102
chr18	736807	756835	YES1	0	28.8102
chr1	155644800	155649303	YY1AP1	0	28.8102
chr8	81411728	81412617	ZBTB10	0	28.8102
chr1	52959282	52975384	ZCCHC11	0	28.8102
chr1	31783011	31783630	ZCCHC17	0	28.8102
chr9	37302184	37305711	ZCCHC7	0	28.8102
chr9	37126308	37305711	ZCCHC7	0	28.8102
chr12	77191213	77209799	ZDHHC17	0	28.8102
chr15	80390757	80423635	ZFAND6	0	28.8102
chr8	135596074	135622898	ZFAT	0	28.8102
chr5	32395264	32417897	ZFR	0	28.8102
chr13	20600751	20637111	ZMYM2	0	28.8102
chr13	20567202	20580726	ZMYM2	0	28.8102
chr1	35857812	35865177	ZMYM4	0	28.8102
chr1	35846859	35854683	ZMYM4	0	28.8102
chr1	35824525	35855699	ZMYM4	0	28.8102
chr1	35824525	35836228	ZMYM4	0	28.8102
chr13	20409616	20413125	ZMYM5	0	28.8102
chr20	45891031	45912392	ZMYND8	0	28.8102
chr17	30689932	30700472	ZNF207	0	28.8102
chr6	87924715	87928449	ZNF292	0	28.8102
chr6	57011887	57025950	ZNF451	0	28.8102
chr6	56997839	57013491	ZNF451	0	28.8102
chr9	109734285	109746690	ZNF462	0	28.8102
chr9	109734285	109736554	ZNF462	0	28.8102
chr9	109685634	109701388	ZNF462	0	28.8102
chr5	123974825	123980354	ZNF608	0	28.8102
chr9	116791012	116798657	ZNF618	0	28.8102
chr17	47388673	47395345	ZNF652	0	28.8102
chr6	35259514	35259811	ZNF76	0	28.8102
chr1	78097534	78107340	ZZZ3	0	28.8102
chrX	130883333	130928494	FIRRE	396.068	14.4051
chr9	103261046	103279053	MSANTD3-TMEFF1	243.042	14.4051
chr8	142264087	142264728	SLC45A4	117.02	14.4051
chr17	30267304	30300250	SUZ12	99.0169	14.4051
chr20	34304661	34313077	RBM39	72.0123	14.4051
chr1	1747194	1756938	GNB1	63.0108	14.4051
chr2	64083439	64090062	UGP2	63.0108	14.4051
chr1	225140371	225211567	DNAH14	54.0092	14.4051
chr7	102962378	102963241	DNAJC2	54.0092	14.4051
chr6	146125507	146127557	FBXO30	54.0092	14.4051
chr14	35044961	35078948	SNX6	54.0092	14.4051
chr1	29068914	29070498	YTHDF2	54.0092	14.4051
chr8	131164981	131193126	ASAP1	45.0077	14.4051
chr12	26703179	26869175	ITPR2	45.0077	14.4051
chr5	138699447	138700432	PAIP2	45.0077	14.4051
chr13	100909848	100925600	PCCA	36.0062	14.4051
chr4	119718837	119736881	SEC24D	36.0062	14.4051
chr1	47745912	47748131	STIL	36.0062	14.4051
chr4	73950965	73962989	ANKRD17	27.0046	14.4051
chr12	28458581	28460682	CCDC91	27.0046	14.4051
chr9	126202638	126220176	DENND1A	27.0046	14.4051
chr19	13039155	13039661	FARSA	27.0046	14.4051
chr14	50262508	50298079	NEMF	27.0046	14.4051
chr3	169863210	169896726	PHC3	27.0046	14.4051
chr4	77659913	77663079	SHROOM3	27.0046	14.4051
chr18	56585502	56587865	ZNF532	27.0046	14.4051
chr17	953289	1003975	ABR	18.0031	14.4051
chr2	64778576	64780543	AFTPH	18.0031	14.4051
chr1	243727021	244006584	AKT3	18.0031	14.4051
chr9	123199572	123234156	CDK5RAP2	18.0031	14.4051
chr4	187549307	187630999	FAT1	18.0031	14.4051
chr14	81651874	81682858	GTF2A1	18.0031	14.4051
chr1	117944807	117948267	MAN1A2	18.0031	14.4051
chr13	41890981	41910892	NAA16	18.0031	14.4051
chr3	169846471	169867032	PHC3	18.0031	14.4051
chr2	128750760	128754065	SAP130	18.0031	14.4051
chr22	50651113	50651237	SELO	18.0031	14.4051
chr10	70404454	70427013	TET1	18.0031	14.4051
chr19	52380534	52384130	ZNF577	18.0031	14.4051
chr1	243800912	244006584	AKT3	9.00154	14.4051
chr17	65924470	65928135	BPTF	9.00154	14.4051
chr2	203818727	203820481	CARF	9.00154	14.4051
chr11	77336007	77336863	CLNS1A	9.00154	14.4051
chrX	19983161	19988416	CXorf23	9.00154	14.4051
chr10	15858833	15889942	FAM188A	9.00154	14.4051
chr14	61262934	61285565	MNAT1	9.00154	14.4051
chr7	135309911	135315218	NUP205	9.00154	14.4051
chr3	16336362	16345099	OXNAD1	9.00154	14.4051
chr13	79942864	79946065	RBM26	9.00154	14.4051
chr13	21735928	21746820	SKA3	9.00154	14.4051
chr17	20107645	20135718	SPECC1	9.00154	14.4051
chr19	58865223	58865350	A1BG-AS1	0	14.4051
chr12	9252101	9254145	A2M	0	14.4051
chr12	9252055	9254145	A2M	0	14.4051
chr12	9252049	9254145	A2M	0	14.4051
chr12	9252037	9254145	A2M	0	14.4051
chr12	9229223	9229351	A2M	0	14.4051
chr2	69732700	69757838	AAK1	0	14.4051
chr16	70286992	70287170	AARS	0	14.4051
chr7	121717655	121717891	AASS	0	14.4051
chr17	35310185	35311207	AATF	0	14.4051
chr16	16101672	16196574	ABCC1	0	14.4051
chr3	183664987	183665111	ABCC5	0	14.4051
chr3	183664986	183665111	ABCC5	0	14.4051
chr1	94953097	94972198	ABCD3	0	14.4051
chr14	74756529	74756729	ABCD4	0	14.4051
chr4	128938517	128951827	ABHD18	0	14.4051
chr2	204260381	204267457	ABI2	0	14.4051
chr2	204231599	204291992	ABI2	0	14.4051
chr2	204244930	204267457	ABI2	0	14.4051
chr17	1003876	1003975	ABR	0	14.4051
chr17	961025	961209	ABR	0	14.4051
chr17	960979	961209	ABR	0	14.4051
chr11	34192295	34192452	ABTB2	0	14.4051
chr11	34192294	34192452	ABTB2	0	14.4051
chr11	34175811	34181555	ABTB2	0	14.4051
chr11	34175550	34175811	ABTB2	0	14.4051
chr11	34175505	34175811	ABTB2	0	14.4051
chr11	34175499	34175811	ABTB2	0	14.4051
chr2	221495099	221498849	AC067956.1	0	14.4051
chr15	91463669	91463795	AC068831.15	0	14.4051
chr2	178482248	178482675	AC073834.3	0	14.4051
chr16	22414097	22414538	AC092338.5	0	14.4051
chr3	28051960	28070094	AC092415.1	0	14.4051
chr11	2150862	2151150	AC132217.4	0	14.4051
chr17	35578644	35583373	ACACA	0	14.4051
chr12	109689961	109690084	ACACB	0	14.4051
chr1	76216135	76227055	ACADM	0	14.4051
chr1	76194085	76216231	ACADM	0	14.4051
chr17	40061911	40062780	ACLY	0	14.4051
chr9	32427434	32427557	ACO1	0	14.4051
chr12	81624917	81625388	ACSS3	0	14.4051
chr12	81528594	81545875	ACSS3	0	14.4051
chr10	90703553	90707143	ACTA2	0	14.4051
chr7	5568911	5570154	ACTB	0	14.4051
chr7	5567257	5567363	ACTB	0	14.4051
chr15	35086751	35086880	ACTC1	0	14.4051
chr15	35086691	35086880	ACTC1	0	14.4051
chr15	35083358	35084770	ACTC1	0	14.4051
chr14	69345452	69345705	ACTN1	0	14.4051
chr14	69345440	69345705	ACTN1	0	14.4051
chr15	43627893	43641243	ADAL	0	14.4051
chr15	58913669	58936177	ADAM10	0	14.4051
chr8	38865404	38913291	ADAM9	0	14.4051
chr5	64747301	64766969	ADAMTS6	0	14.4051
chr5	64747301	64756165	ADAMTS6	0	14.4051
chr3	64617130	64667039	ADAMTS9	0	14.4051
chr21	46554747	46554874	ADARB1	0	14.4051
chr3	123021721	123021901	ADCY5	0	14.4051
chr12	49164399	49164548	ADCY6	0	14.4051
chr12	49164353	49164548	ADCY6	0	14.4051
chr19	14281250	14281493	ADGRL1	0	14.4051
chr19	14281212	14281493	ADGRL1	0	14.4051
chr19	14281163	14281493	ADGRL1	0	14.4051
chr5	89992753	90281339	ADGRV1	0	14.4051
chr15	73047625	73047896	ADPGK	0	14.4051
chr22	26057542	26091181	ADRBK2	0	14.4051
chr4	87967317	88036451	AFF1	0	14.4051
chr4	87967317	88005316	AFF1	0	14.4051
chrX	147733519	147967515	AFF2	0	14.4051
chr5	132269838	132270633	AFF4	0	14.4051
chr5	132262812	132272885	AFF4	0	14.4051
chr5	132221898	132222001	AFF4	0	14.4051
chr2	236817381	236957925	AGAP1	0	14.4051
chr2	228356262	228389631	AGFG1	0	14.4051
chr1	100342153	100342346	AGL	0	14.4051
chr8	141582910	141595410	AGO2	0	14.4051
chr1	36469941	36520746	AGO3	0	14.4051
chr8	6566408	6566504	AGPAT5	0	14.4051
chr9	88190229	88248289	AGTPBP1	0	14.4051
chr1	247016392	247051819	AHCTF1	0	14.4051
chr1	247027225	247031113	AHCTF1	0	14.4051
chr6	135759512	135778851	AHI1	0	14.4051
chr2	61412753	61412872	AHSA2	0	14.4051
chr15	86291040	86291147	AKAP13	0	14.4051
chr15	86283503	86283985	AKAP13	0	14.4051
chr15	86259018	86273938	AKAP13	0	14.4051
chr15	86236507	86262557	AKAP13	0	14.4051
chr15	86205618	86253876	AKAP13	0	14.4051
chr15	86207793	86251317	AKAP13	0	14.4051
chr14	33290607	33294021	AKAP6	0	14.4051
chr14	33201806	33202021	AKAP6	0	14.4051
chr7	91737947	91738451	AKAP9	0	14.4051
chr7	91700218	91718843	AKAP9	0	14.4051
chr7	91659208	91668086	AKAP9	0	14.4051
chr11	8938914	8938999	AKIP1	0	14.4051
chr10	44873737	44876287	AL137026.1	0	14.4051
chr11	159454	169052	AL137655	0	14.4051
chr14	74531698	74531883	ALDH6A1	0	14.4051
chr16	30080626	30080849	ALDOA	0	14.4051
chr2	73746901	73800551	ALMS1	0	14.4051
chr2	73762076	73762867	ALMS1	0	14.4051
chr2	73746901	73777564	ALMS1	0	14.4051
chr2	73716760	73718625	ALMS1	0	14.4051
chr2	73675089	73747143	ALMS1	0	14.4051
chr18	56184139	56205456	ALPK2	0	14.4051
chr15	85407896	85408164	ALPK3	0	14.4051
chr15	85407896	85408142	ALPK3	0	14.4051
chr15	85407896	85408132	ALPK3	0	14.4051
chr15	85407896	85408127	ALPK3	0	14.4051
chr15	85407896	85408108	ALPK3	0	14.4051
chr15	85407896	85408087	ALPK3	0	14.4051
chr2	202412104	202412227	ALS2CR11	0	14.4051
chr6	111210186	111210298	AMD1	0	14.4051
chrX	63410699	63410809	AMER1	0	14.4051
chrX	63410690	63410809	AMER1	0	14.4051
chr17	66244298	66244759	AMZ2	0	14.4051
chr17	79849581	79849706	ANAPC11	0	14.4051
chr4	25384882	25394043	ANAPC4	0	14.4051
chr4	114284493	114296102	ANK2	0	14.4051
chr10	61972594	61973169	ANK3	0	14.4051
chr10	61959332	61959886	ANK3	0	14.4051
chr10	61959326	61959886	ANK3	0	14.4051
chr10	61932065	61946670	ANK3	0	14.4051
chr10	92679605	92679925	ANKRD1	0	14.4051
chr10	92678529	92678621	ANKRD1	0	14.4051
chr10	92678507	92678621	ANKRD1	0	14.4051
chr18	9204473	9221997	ANKRD12	0	14.4051
chr9	44106653	44114921	ANKRD20A7P	0	14.4051
chr2	97810449	97810553	ANKRD36	0	14.4051
chr12	100200181	100219167	ANKS1B	0	14.4051
chr9	101552179	101552385	ANKS6	0	14.4051
chr9	101552149	101552385	ANKS6	0	14.4051
chr2	220094622	220095066	ANKZF1	0	14.4051
chr7	36438687	36455493	ANLN	0	14.4051
chr11	22257708	22261230	ANO5	0	14.4051
chr4	80954230	80954625	ANTXR2	0	14.4051
chr11	63742091	63742266	AP000721.4	0	14.4051
chr16	71778915	71779046	AP1G1	0	14.4051
chr14	24031285	24031496	AP1G2	0	14.4051
chrX	15863389	15863501	AP1S2	0	14.4051
chr19	50285227	50285336	AP2A1	0	14.4051
chr8	42023078	42023394	AP3M2	0	14.4051
chr4	40936472	41016415	APBB2	0	14.4051
chr3	49717077	49717367	APEH	0	14.4051
chr3	49717077	49717343	APEH	0	14.4051
chr3	49717077	49717320	APEH	0	14.4051
chr11	34904222	34910416	APIP	0	14.4051
chr3	57283387	57291456	APPL1	0	14.4051
chr4	148827788	148867855	ARHGAP10	0	14.4051
chr4	148778703	148887990	ARHGAP10	0	14.4051
chr10	24878199	24884972	ARHGAP21	0	14.4051
chrX	11187624	11207104	ARHGAP6	0	14.4051
chr19	42400555	42400673	ARHGEF1	0	14.4051
chr1	156908829	156908940	ARHGEF11	0	14.4051
chr11	120346048	120348235	ARHGEF12	0	14.4051
chr1	155936452	155936610	ARHGEF2	0	14.4051
chr12	46230371	46254732	ARID2	0	14.4051
chr1	235383107	235424067	ARID4B	0	14.4051
chr15	72810407	72853890	ARIH1	0	14.4051
chr15	72810407	72848248	ARIH1	0	14.4051
chr12	101789905	101790176	ARL1	0	14.4051
chr3	69151008	69151213	ARL6IP5	0	14.4051
[truncated: 3,603 more rows]
