# Supplementary material for: Signature of circular RNAs in human induced pluripotent stem cells and derived cardiomyocytes
Source: Stem Cell Res Ther. 2018 Mar 9;9:56. doi: 10.1186/s13287-018-0793-5 (PMC5845222; doi:10.1186/s13287-018-0793-5)
Supplement: Supplementary file 7 — Table S3. Presenting differently expressed genes with at least 2-fold change in hiPSCs and hiPSC-CMs (XLSX 83 kb) [file 13287_2018_793_MOESM7_ESM.xlsx]

## Sheet: Genes with >= 2 fold change
Genes	hiPSC	hiPSC-CM	log(Fold change)
LINC00678	467.18	0.00154102	-11.8682
ESRG	928.935	0.192883	-11.5201
L1TD1	421.874	0.0517032	-11.2344
LINC00428	244.072	0.00153282	-10.9319
HIST1H2BB	237.685	0.00153236	-10.8937
SNORD116-13	208.049	0.00152986	-10.7016
LOC101929194	195.593	0.00152859	-10.6126
SNHG25	175.004	0.0015261	-10.4523
HIST1H3C	170.143	0.00152543	-10.4117
CYP2S1	314.633	0.154092	-10.1473
HIST1H2BE	1398	1.15174	-10.0986
HIST1H4L	130.773	0.00151815	-10.0323
LOC101928254	130.33	0.00151805	-10.0274
SOX2	96.8733	0.00150728	-9.59986
ZSCAN10	90.4183	0.00150432	-9.50051
DPPA4	175.974	0.143639	-9.36485
LINC00371	140.05	0.089782	-9.36051
LIN28A	285.78	0.325646	-9.31435
SALL4	109.51	0.0589727	-9.23103
FOXD3-AS1	71.491	0.00149265	-9.16217
LECT1	149.256	0.139953	-9.14749
SNORD114-13	56.039	0.00147755	-8.81152
RPS4Y1	154.763	0.224674	-8.79744
SLC7A3	201.646	0.354696	-8.72112
POU5F1	61.2719	0.0220704	-8.72021
ZNF208	51.4025	0.00147134	-8.68721
SCARNA7	173.413	0.304801	-8.66264
DNMT3B	259.032	0.606738	-8.47141
HIST1H2AH	530.827	1.45786	-8.39137
ALPL	111.856	0.271394	-8.14781
SNORA76C	246.386	0.753974	-8.13424
SCG3	57.8165	0.0922158	-8.06941
NANOG	64.5255	0.144289	-7.9156
PODXL	336.713	1.35612	-7.8308
HIST3H2BB	77.4368	0.222948	-7.80679
HIST1H3H	693.578	3.17495	-7.71644
USP44	68.2515	0.206893	-7.69339
SNORD116-26	222.549	1.0227	-7.60207
CDH1	112.836	0.458805	-7.60005
SNORA7B	157.535	0.721514	-7.54381
POLR3G	105.423	0.519454	-7.35919
TERC	56.1698	0.223438	-7.34239
SNORA27	236.289	1.58999	-7.10835
APOC1	100.268	0.652816	-7.01501
SCGB3A2	60.7294	0.387956	-6.89484
TKT	450.715	3.72579	-6.87194
SFRP2	344.135	3.01873	-6.77564
TRIM71	69.3994	0.511836	-6.77409
GAL	97.0349	0.77336	-6.75954
RPSAP9	81.1533	0.696545	-6.63124
HIST1H2BO	221.424	2.3587	-6.47997
HIST1H2BM	255.294	2.91841	-6.39183
RARRES2	76.3442	0.811912	-6.35335
PTPRZ1	150.686	1.73098	-6.34572
SNORD45A	194.014	2.38422	-6.27468
HIST1H2AB	115.753	1.47017	-6.18427
THY1	343.58	4.63554	-6.17442
SNORA73B	142.191	1.90169	-6.13503
HIST1H2BI	402.665	5.72629	-6.10555
HIST1H2BJ	221.846	3.12227	-6.09576
CYBA	50.4999	0.693683	-5.95328
HELLS	94.3939	1.4372	-5.9205
CD24	651.984	10.7931	-5.90055
LIPA	83.9238	1.47065	-5.72054
IQGAP2	70.7068	1.24901	-5.6897
SNORD116-20	325.104	6.38892	-5.64217
HIST1H2BL	266.415	5.30324	-5.61819
SNORA13	78.6215	1.50648	-5.59446
HIST1H2AE	397.051	8.16313	-5.58289
APOE	335.891	6.9241	-5.5753
SNORD12	57.1209	1.11356	-5.53239
ZNF883	59.6511	1.22153	-5.47405
SNORA21	70.7267	1.50649	-5.44204
BCYRN1	666.564	17.2905	-5.25871
SNORD77	67.0624	1.64218	-5.25006
CDCA7	57.0725	1.39056	-5.23964
NNAT	81.421	2.07687	-5.21194
RMRP	9862.82	272.193	-5.17866
MT1X	209.386	5.6986	-5.16941
HIST1H2BF	1535.89	46.0783	-5.05511
SNORD50B	95.8217	2.82055	-5.02648
RPS21	2110.07	64.943	-5.01932
HIST1H2BG	289.197	8.99646	-4.98755
HIST2H2BF	404.518	12.7562	-4.97352
SCARNA17	91.1922	2.85403	-4.93881
HIST4H4	240.947	7.7739	-4.932
HIST1H3J	188.778	6.07274	-4.93018
SNORD25	228.875	7.46939	-4.91461
MT1G	85.6126	2.71964	-4.91449
APELA	57.4685	1.79549	-4.90765
CCDC124	88.9775	2.86611	-4.89756
WFDC2	107.755	3.5377	-4.88106
MGST1	169.623	5.65549	-4.8765
SNRPD1	219.909	7.37766	-4.87452
SNORD116-18	95.8807	3.1954	-4.85445
KDR	66.6141	2.23283	-4.82406
EPCAM	204.251	7.10776	-4.82089
FASN	101.591	3.55109	-4.79092
RPSAP58	115.247	4.13797	-4.75889
RPS29	742.315	27.4242	-4.75229
MYCN	51.6373	1.84632	-4.71592
HIST1H2BH	538.027	20.4858	-4.70667
NPM3	50.7368	1.82739	-4.70453
MCM5	57.6115	2.16348	-4.65811
SEMA6A	138.769	5.47664	-4.63245
AASS	466.273	18.8866	-4.61675
IFITM1	125.548	5.02606	-4.60916
TCOF1	92.1378	3.65789	-4.60886
CTSC	88.0051	3.51982	-4.59641
LSR	82.788	3.34029	-4.58128
SLC7A8	88.9661	3.68599	-4.54771
GCSH	125.877	5.40201	-4.51127
HIST3H2A	98.5287	4.2385	-4.4994
ZNF121	195.063	8.66424	-4.47328
TERF1	545.535	24.6125	-4.46334
HMGA1	418.519	19.8898	-4.38671
BRIX1	66.2979	3.2247	-4.31033
MYBL2	72.8748	3.56919	-4.30525
GMNN	57.3903	2.80398	-4.29634
CLDN6	507.489	25.712	-4.29632
SNORD29	62.2624	3.08079	-4.28329
IQGAP1	143.96	7.55189	-4.23059
TDGF1	196.619	10.3645	-4.22955
SNORA18	58.9989	3.03414	-4.22693
SNORA22	58.1184	2.98888	-4.22612
NOP56	276.708	14.8314	-4.21035
RPL23A	2387.66	129.158	-4.20709
CD9	65.0617	3.42876	-4.19787
PHC1	362.184	19.7017	-4.19183
PAWR	153.072	8.41333	-4.16559
NUDT5	77.9643	4.24053	-4.16148
ESRP1	67.6509	3.68268	-4.15445
RPPH1	5188.7	295.208	-4.135
MDN1	52.9733	2.97503	-4.09912
DDX21	108.176	6.25972	-4.08468
HIST1H1B	144.046	8.48845	-4.06534
DAZAP1	81.6167	4.84587	-4.04001
TTLL12	63.6555	3.84714	-4.00577
AURKB	58.594	3.54265	-4.00159
NAE1	129.339	7.97586	-3.99865
LRRN1	82.1184	5.07976	-3.98249
GPC4	121.523	7.57281	-3.98245
SALL2	84.7197	5.25751	-3.97895
HMMR	50.6707	3.12195	-3.96832
LSM4	132.02	8.44578	-3.94686
RANBP1	123.804	8.04332	-3.92364
DMKN	107.342	7.02542	-3.91008
CBS	111.094	7.30139	-3.90494
SNHG12	58.3754	3.79326	-3.9008
MTHFD1	71.1155	4.67432	-3.89232
HMGN5	100.334	6.73255	-3.87314
EIF4EBP1	192.549	13.1653	-3.85791
WDR74	53.8218	3.64592	-3.83921
HIST1H2BN	83.8001	5.79633	-3.82554
KIAA0020	73.2184	5.09761	-3.81231
DCAF13	73.6703	5.15483	-3.80545
SNORD47	163.64	11.6979	-3.79219
DHCR7	101.949	7.32377	-3.77682
MRPS34	167.484	12.1192	-3.77514
HIST1H2BK	742.009	54.2684	-3.77022
ID3	62.0965	4.44386	-3.76806
SNORD27	58.3359	4.17128	-3.7669
CDC20	94.0888	6.8164	-3.76301
SNRPG	224.194	16.4202	-3.76122
HIST1H2AM	260.752	19.3163	-3.7463
MCM4	111.252	8.1863	-3.74454
GALNT7	58.2276	4.23033	-3.74452
HIST1H3G	50.0761	3.64452	-3.73593
EIF3B	143.444	10.6548	-3.73558
RPS19	1448.99	109.26	-3.72771
CCDC58	53.0186	3.89183	-3.72639
NUP205	50.7532	3.73936	-3.71939
SLC39A1	63.3674	4.71922	-3.71277
PCNA	102.081	7.77398	-3.69399
KNOP1	60.2766	4.56898	-3.68624
RPL27A	177.536	13.8252	-3.67095
CDH3	54.8589	4.21418	-3.66409
SNRPA	123.599	9.95317	-3.61807
SNORD80	224.607	18.3237	-3.60675
SPAG5	61.1986	4.91582	-3.60521
SEC11C	62.8899	5.10852	-3.59032
HIST1H2BD	244.058	20.2242	-3.58505
RFC4	59.4032	4.86312	-3.57751
CEBPZ	99.318	8.21287	-3.57642
FXYD5	57.9526	4.77274	-3.5683
KIF20B	52.6517	4.37684	-3.55187
SNORD26	63.8776	5.33872	-3.55063
ELOVL6	83.8267	7.05251	-3.54836
XPO1	113.214	9.57338	-3.54702
MCM3	140.308	11.9486	-3.54017
GADD45GIP1	107.744	9.18222	-3.53505
PLCG2	395.767	34.0427	-3.53448
MYC	54.8841	4.65413	-3.52537
SNHG6	267.231	23.3222	-3.51138
SNORD2	99.0653	8.57895	-3.51075
HIST1H3F	78.3959	6.87335	-3.48835
CCNB1	96.4264	8.49847	-3.48525
CCNB1IP1	104.824	9.49804	-3.44731
RPL36	1148.34	105.203	-3.44677
PSAT1	83.8762	7.58665	-3.44562
SNORD36A	91.7562	8.34069	-3.44037
RPL29	864.085	80.0539	-3.43012
GNL3	179.861	16.7029	-3.41911
U2AF1	205.5	19.4263	-3.3948
PTBP1	224.02	21.3508	-3.38377
JARID2	92.56	8.93315	-3.35532
GRAMD1A	53.3476	5.11888	-3.35056
EPHX1	53.8464	5.1886	-3.3449
MKI67	125.871	12.3429	-3.33729
FTL	3910.27	389.003	-3.32901
MIS18A	51.4664	5.03383	-3.32249
PLTP	84.5322	8.37069	-3.31712
PTPRF	79.152	7.90828	-3.30315
PHGDH	179.856	18.1279	-3.30179
PDAP1	117.038	11.8816	-3.28683
NUP155	75.2678	7.61168	-3.28496
HIST1H2AL	517.511	53.0151	-3.28411
RPS18	586.382	60.4331	-3.2758
SNORD28	130.086	13.344	-3.27333
FZD7	52.3922	5.35465	-3.26108
NASP	474.535	49.624	-3.25421
SLC39A10	117.898	12.2995	-3.24801
H2AFX	145.877	15.3917	-3.23426
SNORD96A	92.3637	9.73049	-3.23053
H3F3B	157.853	16.7203	-3.22946
ASPM	50.4949	5.2772	-3.22854
SNORD104	94.0651	10.0084	-3.2167
TRAP1	110.302	11.8999	-3.1992
CCT4	341.734	37.4465	-3.18576
BUB1B	81.7093	8.87997	-3.18419
DBN1	134.413	14.7884	-3.1735
KHSRP	98.2853	10.809	-3.17022
SNORA40	78.7181	8.66898	-3.16468
TUBB2B	128.002	14.1766	-3.16351
PPP1R14B	76.6426	8.51811	-3.15116
ACLY	126.917	14.1792	-3.15097
MCM7	51.7406	5.75435	-3.14146
SNORD31	91.6846	10.3028	-3.13845
C1QBP	158.206	17.8984	-3.13515
LMNB1	51.7361	5.79468	-3.13147
SF3A2	51.4152	5.76323	-3.1302
ZNF724P	51.6859	5.81555	-3.125
HSPE1	158.775	18.272	-3.11071
SEPHS1	133.762	15.4414	-3.10467
TUFM	120.511	14.0623	-3.08816
SRRT	73.9476	8.67002	-3.07446
FAM60A	113.356	13.3503	-3.07425
UBR5	57.6094	6.87029	-3.04532
NCAPD2	58.7954	7.01854	-3.04439
PGRMC1	190.46	23.2062	-3.03021
MT1E	120.272	14.636	-3.02811
SNORD45C	63.3838	7.69923	-3.02124
CLTA	159.535	19.6749	-3.01156
SLC1A5	56.1363	6.89972	-3.00197
TRIM28	116.733	14.5095	-2.99748
SNORD74	56.2089	6.95087	-2.99336
TARS	107.602	13.4345	-2.99018
TALDO1	136.392	17.0685	-2.98928
CKS2	128.376	16.0838	-2.98708
NIPSNAP1	105.552	13.2932	-2.97758
NOB1	88.3775	11.1641	-2.971
SH3GL1	78.0979	9.89024	-2.96564
GNB2L1	2063.96	267.533	-2.94704
SNRPF	89.1576	11.4848	-2.94324
PDIA6	118.34	15.308	-2.94053
LRPPRC	108.637	14.0615	-2.93876
WDR43	51.8121	6.68991	-2.93035
SNORD22	84.8983	11.1203	-2.91876
IGFBP2	136.779	17.9982	-2.91739
SRPK1	62.4532	8.18491	-2.91304
UBE2S	77.0516	10.1681	-2.90673
ZFAS1	122.358	16.2576	-2.90249
FADS2	192.272	25.7456	-2.8948
PWP1	54.9081	7.29212	-2.89169
EBPL	50.7733	6.73621	-2.89143
HIST1H4B	90.0147	12.0546	-2.8879
GPATCH4	72.5197	9.7066	-2.8856
TMEM205	59.0056	7.88348	-2.8846
IGF2BP3	102.282	13.8364	-2.87498
SCD	404.059	55.1219	-2.87109
DCTPP1	62.1116	8.40022	-2.86823
HIST1H2AK	86.5038	11.7487	-2.86728
APRT	80.292	10.9136	-2.86516
GPX4	137.792	18.8607	-2.86095
ARGLU1	109.452	14.9745	-2.85954
LTV1	54.2194	7.39369	-2.85389
PROSER1	135.379	18.6443	-2.85201
LSM6	71.3532	9.79227	-2.84973
EPB41L2	55.2417	7.58751	-2.84405
PRPF4B	55.8943	7.69201	-2.84154
SET	330.936	46.2081	-2.83704
SNRPC	132.727	18.5843	-2.82812
HMGB1	247.92	34.9926	-2.82041
DUT	50.9886	7.1303	-2.81693
ASNS	55.114	7.72663	-2.81492
DRAP1	64.909	9.16209	-2.80815
ARID3B	51.5522	7.33	-2.79356
JADE1	61.737	8.82015	-2.79014
NDUFA3	297.108	42.9677	-2.78614
HNRNPM	192.878	28.0551	-2.77596
PRMT1	147.687	21.5721	-2.7683
HMGB3	70.4716	10.2512	-2.76655
PDIA4	156.277	23.086	-2.75248
NDUFA13	339.873	50.5883	-2.74514
FABP5	72.0312	10.6792	-2.73975
CHCHD1	62.4652	9.24961	-2.73936
SSRP1	105.901	15.7624	-2.73861
TOMM7	316.026	47.658	-2.72609
RRM1	72.0232	10.8206	-2.72083
STK24	61.5339	9.23372	-2.72017
RNF181	177.019	26.9747	-2.70866
SSR2	345.411	52.7942	-2.70702
ATIC	96.9389	14.8388	-2.69761
RDH11	89.9831	13.7677	-2.6975
SNORA61	50.3146	7.69919	-2.68884
VPS25	92.5245	14.258	-2.68758
IGF2BP1	73.6174	11.3332	-2.68631
BRD7	108.687	16.7948	-2.68519
CAPN1	62.6328	9.66375	-2.68084
DNTTIP2	58.9007	9.082	-2.68079
MAP2K2	62.8249	9.81784	-2.66271
ATP1B3	77.7984	12.2063	-2.65992
TMEM258	201.508	31.8961	-2.65471
RRBP1	68.4135	10.7684	-2.65368
CCT3	158.95	25.1652	-2.65315
NGFRAP1	227.606	36.2145	-2.64779
HIST1H2AG	271.288	43.2027	-2.64719
BZW1	80.8307	12.8203	-2.64489
PRKCSH	107.102	17.1117	-2.63725
JMJD1C	170.715	27.3868	-2.63461
PRKDC	77.5866	12.41	-2.63235
FGFR1	99.1704	15.9412	-2.62785
TUBG1	92.3908	14.8757	-2.62482
SNHG3	61.4312	9.89748	-2.61889
DDRGK1	56.8527	9.17849	-2.6148
ZNF146	108.833	17.6742	-2.61402
TP53	57.6835	9.40114	-2.60156
CNPY2	100.918	16.5333	-2.60079
SND1	128.334	21.0817	-2.59883
PSMB1	198.19	32.6294	-2.5981
FLNA	237.235	39.3341	-2.5887
KRTCAP2	246.987	40.9792	-2.58786
ZNF281	55.1817	9.08753	-2.58603
MTHFD2	77.5747	12.9206	-2.57453
ALG3	69.6847	11.6297	-2.57038
EIF3A	336.132	56.8909	-2.56017
NAA15	52.9251	8.88412	-2.55815
KIF1A	71.7796	12.1859	-2.54634
NDUFAF2	76.8233	13.0841	-2.54253
SLC3A2	67.6021	11.5187	-2.54038
NHP2	132.713	22.7333	-2.53897
RPS27A	551.149	95.3296	-2.52991
LARP7	97.9028	16.8935	-2.52622
KIAA1551	69.5269	11.9962	-2.52282
BASP1	79.6125	13.7653	-2.52135
ILF3	91.6852	15.8961	-2.51883
NDUFB10	215.771	37.616	-2.5162
XRN2	128.858	22.4328	-2.51559
SMC4	64.4862	11.19	-2.51375
SLC2A3	162.015	28.385	-2.50779
METTL3	53.9647	9.4046	-2.5051
SNRPB	83.8406	14.6688	-2.50496
PARP1	146.848	25.7903	-2.50376
PLEKHJ1	50.0957	8.74437	-2.50163
RPL8	1428.77	253.089	-2.49648
NR2F6	71.787	12.6487	-2.49324
PSIP1	154.292	27.3153	-2.49255
ACAT2	63.0374	11.1144	-2.4907
RUVBL2	70.7871	12.6445	-2.47351
BTF3	527.929	95.1797	-2.47009
PRPF40A	78.5987	14.1184	-2.46667
UPF3A	65.9113	11.8704	-2.46096
SMARCA4	86.4336	15.6205	-2.45888
STRN4	53.5651	9.69662	-2.45085
PPM1G	138.798	25.3441	-2.44755
NPC2	175.929	32.2413	-2.44353
SNRPD2	165.905	30.4364	-2.44173
FSCN1	54.8694	10.0585	-2.43328
DHCR24	177.999	32.9678	-2.42836
HIST1H2BC	519.111	96.6399	-2.42386
RBMX	159.796	29.7462	-2.42061
HMGN3	89.5706	16.7474	-2.4105
INPP5F	53.6542	10.0121	-2.40763
DNPH1	63.7058	11.9293	-2.40489
EIF4A3	50.8922	9.52359	-2.40282
GLRX3	50.3418	9.44547	-2.3989
HIST2H2BE	337.546	64.5962	-2.38334
SNHG8	55.2372	10.5095	-2.38036
CENPF	85.2798	16.2906	-2.37939
PRRC2C	238.978	46.1316	-2.36995
HMGCS1	137.891	26.6981	-2.36337
RPSA	856.86	167.03	-2.3581
STRA13	105.42	20.4925	-2.35602
PTMA	1748.18	342.726	-2.35031
RPL32	338.86	66.3709	-2.34992
HMGN1	222.108	43.5884	-2.34597
UBA2	62.3765	12.2049	-2.34191
ARFGEF1	51.2696	10.0152	-2.34174
LRRC8A	69.6235	13.6394	-2.34138
BUB3	71.072	13.94	-2.33987
MT1F	74.8209	14.7112	-2.33688
GARS	184.305	36.73	-2.3232
ARL2	70.4931	13.9905	-2.32291
PRPF38A	51.2172	10.1816	-2.31679
GMPS	72.9038	14.5471	-2.31554
SLC7A5	54.6726	10.9268	-2.31002
EWSR1	138.322	27.7977	-2.3099
PRR13	134.566	27.0487	-2.30945
GLO1	92.9655	18.7335	-2.30354
DNMT1	54.0575	10.8793	-2.29996
HYOU1	106.597	21.6183	-2.29532
SLIRP	237.316	48.2575	-2.29506
LYPLA1	61.7224	12.483	-2.29454
HMGCR	69.5704	14.1096	-2.29181
SLC39A14	76.2054	15.4647	-2.2918
ATP5G2	152.414	31.2576	-2.28121
KPNA2	298.221	61.4053	-2.27765
COX7A2L	94.0018	19.3142	-2.27575
TOP1	107.701	22.1968	-2.27228
ARPC3	92.5979	19.1118	-2.26917
LSM3	196.815	40.7477	-2.2686
PPA1	91.5344	18.9081	-2.26788
PFN1	1128.1	235.026	-2.2624
RCC2	61.3549	12.7173	-2.25938
RPL35	1312.22	274.093	-2.25876
EIF3G	160.115	33.4752	-2.25376
HIST1H4D	91.6744	19.3604	-2.2362
CTTN	71.9274	15.19	-2.23424
DLGAP5	55.1149	11.6176	-2.23414
DNAJC2	76.2085	16.1063	-2.23367
DDOST	66.3986	14.122	-2.22336
SF3B4	59.4694	12.6543	-2.22154
FLNB	50.6553	10.7724	-2.22048
PPT1	53.4576	11.4309	-2.21331
CKB	110.502	23.7484	-2.21232
RRM2	58.0018	12.4444	-2.20946
HSPA8	1237.8	267.614	-2.20903
MCM6	52.3297	11.2317	-2.20772
PSMA2	229.556	49.8293	-2.20099
UBA52	212.512	46.172	-2.19945
ADAR	82.863	17.9492	-2.19909
DHX9	118.318	25.6979	-2.19755
BUB1	89.0302	19.3213	-2.19693
MSH2	85.9001	18.6802	-2.19374
POLR2I	61.3121	13.3132	-2.19293
WDR75	54.8495	11.9056	-2.19223
CCNC	51.84	11.2792	-2.18816
DEK	194.607	42.6976	-2.1851
PABPC1	854.783	188.026	-2.18389
RPL13A	187.386	41.215	-2.18142
PGD	112.583	24.7723	-2.17862
SQLE	103.713	22.9341	-2.17102
PPP6R3	99.6781	22.1662	-2.16271
EI24	90.085	20.1696	-2.15229
PSMC6	51.1121	11.4342	-2.14833
CLNS1A	69.5462	15.6711	-2.14113
CCNG1	255.749	57.9811	-2.13871
HNRNPF	75.5742	17.2882	-2.12022
PRELID1	82.7764	18.9457	-2.12014
SCAMP3	57.6394	13.1783	-2.11855
DDX46	61.8956	14.1795	-2.11642
SFPQ	183.822	42.3007	-2.11633
SNHG1	200.243	46.1856	-2.11328
MTA1	60.1196	13.8136	-2.1119
XBP1	75.675	17.4857	-2.10587
TACC3	52.2026	12.0646	-2.10209
HMGB2	159.797	37.1705	-2.10035
SNORD81	99.7113	23.2727	-2.09329
GSTP1	387.748	90.9794	-2.09002
RPS2	1571.67	369.35	-2.08887
AKR1A1	69.7111	16.3415	-2.08456
GDI2	250.314	58.9538	-2.08378
TPM3	52.088	12.229	-2.07959
GPX1	69.7319	16.4114	-2.07888
P4HB	320.296	76.4672	-2.06473
PWARSN	77.033	18.322	-2.06455
XPOT	59.547	14.1483	-2.06388
GABRB3	50.248	12.0186	-2.05263
VAT1	60.3523	14.5144	-2.04667
ADGRL2	74.88	18.0547	-2.04477
EEF1A1	4858.11	1180.52	-2.04085
RNF10	78.2276	18.9899	-2.03539
FKBP8	70.343	17.1159	-2.03125
RPL11	1229.53	300.986	-2.02989
MAD2L2	64.309	15.6746	-2.02806
GAS5	516.489	126.983	-2.02305
SUPT16H	131.808	32.3883	-2.02077
CARM1	52.7361	13.0156	-2.00833
COX5B	336.185	83.8185	-2.00233
ZFAND6	51.8758	12.8712	-2.0006
VRK1	57.9583	14.3975	-1.99997
HSP90AB1	1184.27	297.086	-1.9946
ACTG1	747.081	187.629	-1.99267
MYH9	144.761	36.324	-1.99103
IGF2BP2	76.2915	19.1268	-1.989
EIF5A	213.988	53.8321	-1.98852
MRPL34	52.4294	13.1301	-1.98741
CCT8	132.339	33.6305	-1.97246
ATXN2L	95.3779	24.2387	-1.97089
API5	66.3692	16.8534	-1.96965
RPL26	1859.57	476.6	-1.96385
RCN2	123.262	31.5617	-1.96131
RPL39	570.947	147.114	-1.95553
EP300	106.376	27.4023	-1.952
PSMD2	94.5793	24.5042	-1.94314
EEF2	909.051	236.444	-1.94231
ATF4	146.145	38.1123	-1.93563
IPO7	97.7434	25.4705	-1.93503
SLC16A1	127.527	33.3139	-1.93267
POLR2A	118.324	31.0548	-1.92565
CFL1	396.051	104.525	-1.92059
LPCAT1	54.2068	14.2786	-1.91551
CTSD	104.349	27.9049	-1.89817
EIF3I	108.132	28.9643	-1.89596
HNRNPDL	109.732	29.538	-1.88896
PHB2	169.939	45.9082	-1.88538
TRMT112	162.527	44.0045	-1.88202
PFN2	129.227	34.9722	-1.88193
KDELR1	155.192	42.0971	-1.8792
MFAP2	113.197	30.7713	-1.87498
RPL34	444.299	121.086	-1.87443
UQCRC1	81.2518	22.094	-1.87291
RPS23	511.459	139.954	-1.86875
MYH10	135.257	36.9621	-1.8681
KXD1	60.9209	16.6074	-1.86736
NONO	315.246	86.3536	-1.86666
EEF1D	76.1558	20.8064	-1.86575
SURF4	78.5304	21.4631	-1.8654
SIVA1	88.6934	24.2717	-1.86425
RPS11	3222.28	891.292	-1.85397
ATP5I	427.914	118.435	-1.85215
SSBP3	74.1038	20.4514	-1.85108
DHX15	116.074	32.1951	-1.84615
FAM136A	81.3278	22.5399	-1.84559
RAB5A	50.4651	13.9753	-1.84327
ARL6IP4	73.425	20.3784	-1.84296
CNOT1	106.139	29.5721	-1.83932
PNRC2	63.2072	17.5773	-1.83911
RPS7	1787.72	501.014	-1.83494
RPL27	1573.58	441.717	-1.83257
METAP2	50.5438	14.1376	-1.829
GOT2	131.847	37.0282	-1.82873
TNPO1	50.6873	14.1933	-1.82746
RPS5	1219.49	343.544	-1.82733
MSH6	52.0493	14.6126	-1.82396
ATPIF1	92.3086	26.0446	-1.8206
RPL4	1936.18	548.241	-1.8201
SPAG7	100.328	28.508	-1.81084
IPO5	131.456	37.4969	-1.80636
DDX5	183.854	52.4965	-1.80585
PSMD3	64.6264	18.578	-1.79174
SERBP1	236.63	68.2749	-1.79136
KLHDC3	59.8518	17.2491	-1.78757
EIF3J	62.8644	18.2309	-1.77897
RPL37A	1982.42	578.128	-1.77758
CHD4	76.2249	22.1857	-1.77498
SERPINH1	209.748	61.3346	-1.77184
ALG8	67.1326	19.7506	-1.7588
EIF4G1	77.9911	22.9716	-1.75802
CSE1L	176.287	52.0343	-1.75799
SSBP1	98.186	28.9973	-1.75529
PRPF8	135.834	40.1923	-1.75375
PPIB	86.8633	25.6993	-1.75217
RPL13	153.673	45.5878	-1.75041
R3HDM1	54.6778	16.1781	-1.74922
SOX4	52.7114	15.6124	-1.74745
CBX3	73.4385	21.8666	-1.74212
SNRNP70	85.1944	25.4325	-1.7392
RAD23B	64.4644	19.2622	-1.73629
ADRM1	60.9855	18.2567	-1.73325
RPS6	1382.94	417.401	-1.72793
RPS8	1948.75	588.61	-1.72695
DSG2	66.0251	19.8978	-1.72419
GPS1	52.2734	15.8237	-1.7162
PSMB7	92.2646	28.0987	-1.71089
MT2A	58.1086	17.6742	-1.71014
MARS	77.9937	24.1683	-1.68519
CCAR1	57.9319	17.9372	-1.68459
ACSL3	53.0913	16.5223	-1.67669
NOP58	91.5984	28.5698	-1.67656
HIST1H1C	358.191	112.096	-1.6749
HSPA4	174.026	54.4831	-1.67319
FUBP1	159.782	50.0341	-1.67268
DYNC1H1	67.4555	21.1381	-1.66834
GTF2I	52.6901	16.494	-1.66823
YWHAQ	251.109	79.068	-1.66561
QARS	87.7963	27.6339	-1.66333
HIAT1	52.8681	16.6981	-1.65547
EIF3E	203.434	64.4997	-1.65532
GPBP1	62.3622	19.7388	-1.65351
CDC37	98.4981	31.2607	-1.65188
MLF2	131.832	41.8905	-1.65112
HUWE1	99.2101	31.56	-1.64856
LSM1	57.1101	18.1874	-1.64418
HDDC2	65.7349	21.006	-1.64013
TOP2A	92.3573	29.6402	-1.63561
EIF3D	85.7283	27.5208	-1.63488
RPL28	154.646	49.7155	-1.63478
HNRNPD	187.272	60.2534	-1.63403
CTCF	55.9794	18.0544	-1.62591
CLTC	95.4115	30.8473	-1.62513
ATF7IP	58.8997	19.0555	-1.62177
AHCY	63.0752	20.4246	-1.6209
SAE1	70.8153	22.973	-1.61892
SLC25A5	192.408	62.5885	-1.61829
TOMM5	85.0603	27.6439	-1.6172
RPL14	782.172	255.539	-1.61347
PSMD7	163.279	53.3895	-1.61047
HAX1	103.217	33.8658	-1.60426
RPS12	1527.21	504.305	-1.5983
SRP72	69.2949	22.8234	-1.59703
VCP	77.4965	25.5688	-1.5951
FARSA	52.4518	17.3361	-1.59038
PSMD4	92.8265	30.7503	-1.59008
SUMO2	236.728	79.0397	-1.58109
NDUFAB1	131.613	43.9582	-1.57941
RPL36AL	478.827	160.244	-1.5785
SERPING1	55.9078	18.6723	-1.57584
TAF1D	94.3594	31.601	-1.57446
HNRNPU	129.283	43.3397	-1.57406
MEA1	67.6725	22.6491	-1.57392
SNHG5	113.389	38.0934	-1.57058
GANAB	101.448	34.079	-1.57033
RPL24	1174.13	395.632	-1.56907
RPL3	1523.64	513.713	-1.56826
NUDC	91.5315	30.7993	-1.56755
KARS	87.4018	29.4324	-1.56626
PNN	128.868	43.4852	-1.56459
COPE	63.6202	21.4441	-1.56344
USP9X	85.8575	29.0342	-1.56015
SARNP	97.4189	32.974	-1.55932
PIK3C2A	50.7879	17.1942	-1.55576
TUBB	83.5795	28.3955	-1.55337
SLC44A2	72.8463	24.7994	-1.54984
GOLGA4	62.4326	21.2805	-1.54729
MRPL32	75.1171	25.6909	-1.54335
SMC3	89.8263	30.8095	-1.53998
CCT6A	154.786	53.2644	-1.53684
GJA1	296.527	102.151	-1.53633
RPS24	312.811	107.769	-1.53627
UBE2L3	73.8954	25.4298	-1.5344
NOP10	136.036	46.9479	-1.53238
FKBP3	92.2436	31.8708	-1.52957
NUSAP1	59.5292	20.5528	-1.52862
DNAJB6	74.7125	25.8177	-1.5285
VKORC1	78.8435	27.2738	-1.52723
SNRPA1	66.0808	22.8681	-1.52583
RAB1B	88.8778	30.8144	-1.52446
RPS15	1660.03	577.086	-1.52415
GNL2	64.5062	22.4558	-1.51721
NAP1L1	204.096	71.6392	-1.50882
IDH3B	52.677	18.4617	-1.50641
TMBIM6	269.953	95.4151	-1.49921
SNX5	67.0721	23.6597	-1.49844
FDFT1	87.0378	30.9539	-1.48783
LMAN1	66.9975	23.8482	-1.48544
HMGN2	183.057	65.3563	-1.48415
MARCKSL1	76.774	27.4842	-1.47788
AIDA	91.9405	32.9903	-1.47521
MATR3	124.907	44.8963	-1.47366
SHFM1	231.798	83.5899	-1.47011
DDB1	71.4366	25.7299	-1.46881
EIF5B	111.761	40.3001	-1.46874
USMG5	75.9263	27.3736	-1.46768
MFGE8	267.985	96.8332	-1.46741
CSNK1A1	135.65	49.0853	-1.46422
WBP5	79.8281	28.854	-1.4642
SF3B2	97.2523	35.2006	-1.46292
SSB	150.984	55.117	-1.45178
ICMT	64.1498	23.4227	-1.44874
G3BP1	144.037	52.7695	-1.44654
MED14	65.9398	24.1454	-1.44475
RBM25	75.2142	27.5583	-1.44444
XRCC6	130.01	47.7109	-1.44388
GSK3A	57.2638	20.9881	-1.44271
CAPZB	95.8692	35.2497	-1.44028
NDUFV2	100.932	37.1224	-1.44001
SRSF7	94.1809	34.777	-1.43409
COX7A2	171.346	63.5706	-1.42873
RPS28	280.77	104.258	-1.42816
PSMD6	68.7989	25.4933	-1.42789
UGDH-AS1	99.6739	37.0326	-1.42541
NDUFS6	206.817	77.0588	-1.42288
TAF10	79.6296	29.6413	-1.42194
FDPS	66.4365	24.7291	-1.42127
HNRNPA2B1	610.075	228.648	-1.41537
GOLM1	63.5749	23.8294	-1.41107
H2AFZ	576.977	217.355	-1.40795
EIF6	72.2082	27.1805	-1.40553
ROBO1	52.9736	19.9233	-1.40528
C18orf21	60.1527	22.6426	-1.40471
RAN	224.311	84.8955	-1.40044
UBR4	60.0439	22.7023	-1.39833
RPS9	666.931	254.585	-1.38896
ROMO1	173.578	66.205	-1.38892
ARPP19	99.0126	37.7852	-1.38689
HNRNPAB	241.025	92.242	-1.3845
TMA7	285.889	109.792	-1.37969
MSMO1	92.5676	35.5272	-1.37851
ZNF532	100.371	38.5785	-1.37665
UQCRH	389.1	150.294	-1.37163
HNRNPA3	97.8552	37.8704	-1.36671
RUVBL1	51.3975	19.8673	-1.36584
SF3B1	125.611	48.785	-1.36223
TPX2	63.9716	24.8128	-1.36198
PSMA4	131.18	50.9764	-1.36152
CYC1	70.5721	27.4099	-1.36045
SRP9	168.007	65.7849	-1.35105
LAMTOR4	77.0285	30.2499	-1.34491
NCL	1210.98	478.265	-1.34007
TAF15	136.214	53.8931	-1.33571
MAPK6	68.5671	27.1433	-1.33298
FBL	85.5298	33.9291	-1.33075
RPL37	620.752	247.104	-1.32846
APOA1BP	52.8641	20.9785	-1.32829
RPL22	283.265	112.736	-1.32825
PWAR5	79.8616	31.7446	-1.32763
PSMB5	87.2004	34.8246	-1.32117
SLC29A1	75.2117	30.0377	-1.32064
HDGFRP3	86.9261	35.0694	-1.30656
HIST1H3B	117.023	47.2779	-1.30532
RPL6	1199.8	489.345	-1.29366
POLR2K	58.755	23.9098	-1.29272
PSMB6	147.984	60.3617	-1.292
WBP11	85.1207	34.7285	-1.29037
FAU	545.585	223.799	-1.28513
FKBP4	54.5688	22.3361	-1.28401
IMPDH2	121.135	49.886	-1.27782
PAICS	127.814	52.7495	-1.27484
AMD1	63.0626	26.4697	-1.24856
HNRNPA1	63.5807	26.772	-1.24403
HNRNPH1	170.436	71.9258	-1.24322
MAT2A	176.523	74.6007	-1.24122
RPL31	1001.37	423.909	-1.2399
CKAP4	92.8764	39.5198	-1.23016
PSME3	53.7021	22.8403	-1.22894
ACTN4	155.854	66.433	-1.22869
RPS14	623.525	266.332	-1.22684
ATP6AP2	66.7865	28.5071	-1.22467
MRPL20	96.126	41.0922	-1.22359
STOML2	63.2108	27.063	-1.22011
C14orf166	134.811	58.079	-1.21311
RPL18	630.408	271.88	-1.21294
RPS15A	1413.22	610.526	-1.2107
STRAP	104.932	45.2801	-1.21029
UGP2	254.334	109.88	-1.20988
PA2G4	136.616	59.0648	-1.20805
DTD1	57.4169	24.8163	-1.20614
RPL38	1446.44	627.194	-1.20536
GRN	68.9456	29.9014	-1.20189
RABAC1	54.7292	23.8086	-1.19663
SF3B5	60.2241	26.3414	-1.18923
HSP90AA1	512.681	225.135	-1.18683
HSPD1	301.268	132.312	-1.18635
PRDX3	127.747	56.0844	-1.18584
SNORD79	59.1446	25.9441	-1.18501
NT5DC2	72.6243	31.8865	-1.18439
SUMO1	91.8275	40.3681	-1.18325
SRRM2	249.344	110.005	-1.17966
ERP29	72.581	32.0194	-1.17755
CALR	353.654	156.356	-1.17687
THRAP3	73.1646	32.3853	-1.17276
SRRM1	139.727	62.3068	-1.16357
MRPL37	54.0764	24.0898	-1.1625
ZNF207	147.203	65.9503	-1.15688
RPL10	552.828	249.564	-1.14703
CKS1B	72.2312	32.5982	-1.14485
PUM1	59.6749	26.9269	-1.14447
TCERG1	51.8012	23.3681	-1.14429
STIP1	88.4503	39.9722	-1.14344
RPS3	261.57	118.469	-1.14187
RPS20	326.041	148.091	-1.13791
HIST1H2AC	320.916	145.884	-1.13671
CPSF3	57.1236	25.9301	-1.13573
RPL10A	712.752	325.525	-1.13033
IDH1	115.417	52.6784	-1.12974
MORF4L2	83.1539	37.957	-1.12888
CCT5	126.211	57.6776	-1.12809
OAZ1	230.736	105.743	-1.12477
KAT7	50.4167	23.0827	-1.12293
HIST1H3E	54.357	24.9093	-1.12193
CWC15	50.8343	23.318	-1.12025
SEC11A	81.5364	37.4572	-1.11965
ARF4	80.7375	37.1519	-1.11723
ENO1	328.551	152.36	-1.10801
RARS	65.4726	30.3297	-1.10702
NDUFA4	142.837	66.3709	-1.10432
MRPL3	91.2958	42.4325	-1.10314
SSR4	64.7283	30.1716	-1.09807
CAPZA1	52.9161	24.7254	-1.0939
PPP1CC	156.254	73.2468	-1.09177
OIP5-AS1	54.1225	25.3609	-1.08991
HNRNPC	118.884	55.8973	-1.08702
HNRNPUL1	157.004	74.0574	-1.08282
PSMD1	78.9221	37.1984	-1.08267
LDOC1	51.807	24.4556	-1.07916
UCHL1	232.2	110.304	-1.07304
RSL24D1	86.6101	41.1685	-1.07073
NDUFB11	87.2286	41.4873	-1.06989
FAM50A	58.3936	27.756	-1.06966
KPNB1	112.103	53.4157	-1.06775
YWHAB	107.435	51.3843	-1.06227
VCAN	181.246	86.8086	-1.06097
NME4	78.0716	37.4228	-1.05842
NDUFS5	198.256	95.3346	-1.05533
PEBP1	168.443	81.476	-1.04669
RPL7A	1548.51	753.636	-1.03882
DPY30	105.739	51.4096	-1.03863
SMARCE1	91.8201	44.6812	-1.0371
POLR1D	54.9347	26.7073	-1.03708
EIF3K	161.014	78.7758	-1.03021
GNAI2	97.1267	47.5572	-1.0283
FADS1	112.781	55.2407	-1.02808
EDF1	245.394	120.301	-1.0277
CKAP5	59.24	29.0192	-1.02645
SHC1	63.5956	31.2564	-1.02189
ARID1A	77.1177	38.0108	-1.01829
ATP5A1	293.143	145.565	-1.00933
PSMD8	64.4604	31.9908	-1.00797
ANP32E	65.5582	32.6427	-1.00329
RPS27	2741.56	1370.12	-1.00063
EIF5	64.1883	32.0207	-1.00053
ATXN7L3B	29.5973	59.4622	1.00341
VIM	135.438	274.288	1.01737
ATP1A1	70.5688	143.255	1.02017
FAM162A	60.9514	124.424	1.028
VPS35	33.7137	69.0243	1.031
YWHAG	35.3072	72.4242	1.03386
CD81	57.2156	117.418	1.03553
UBL5	74.3164	152.641	1.03712
TMEM14C	47.4716	97.7038	1.03937
PTP4A2	52.9912	109.055	1.03945
CALD1	91.8257	188.989	1.04031
ATP5L	34.9266	72.5122	1.05119
FAM127B	52.3843	109.284	1.05906
IVNS1ABP	35.4982	74.148	1.05998
CITED2	61.6148	128.992	1.06438
DYNLL1	106.973	224.23	1.06684
UTP3	42.0183	89.2516	1.08456
CBX1	56.583	120.294	1.08642
TMSB10	220.157	468.56	1.08926
PHPT1	25.6188	55.1649	1.10274
VPS29	27.7155	60.2681	1.11715
GOT1	27.4171	59.6525	1.11791
ARHGAP1	24.6288	54.6197	1.14501
TRAPPC1	41.8106	92.6946	1.14622
EMC7	36.3325	80.5833	1.14646
SELT	23.1712	52.0387	1.16289
SELK	27.6233	62.0199	1.16318
ADIPOR1	36.9236	83.132	1.16811
SOD1	59.2994	134.387	1.17858
VDAC3	43.0102	97.8549	1.18359
ATP5C1	92.252	209.821	1.1844
ATP6V0E1	35.1923	80.6638	1.19374
CCND1	44.7587	102.747	1.19656
LGALS3BP	26.9844	62.252	1.20217
MAPRE2	22.9809	53.5585	1.21615
ATP5F1	52.4426	122.116	1.21745
TARDBP	30.8738	72.6572	1.23132
MYL12A	55.1613	129.731	1.23189
HOMER1	28.1085	66.4152	1.23676
H2AFV	23.8501	56.3921	1.23709
ECH1	67.4945	159.406	1.2383
COX6B1	279.073	660.767	1.24312
MTCH1	25.1972	59.8553	1.24403
RBX1	53.1169	126.13	1.24567
PRDX2	57.6157	137.082	1.24867
MAP1LC3B	22.5047	54.0115	1.25831
SDC2	30.3413	72.7867	1.25889
MRFAP1	99.2586	240.026	1.27285
SERINC3	30.0217	73.1842	1.28195
SFRP1	138.306	337.872	1.28783
SLC41A1	30.4109	74.5342	1.28976
RTN4	53.6056	131.784	1.2957
ARHGAP35	23.3873	57.7323	1.29902
ATP6V1E1	29.7985	73.57	1.30023
GTF3A	48.7657	120.661	1.30479
PLOD1	37.2678	94.5837	1.34069
SSR3	32.9158	83.6403	1.34205
RANBP9	23.1104	58.823	1.34305
GOLIM4	27.4397	70.1856	1.35086
ATP13A3	29.6738	75.8944	1.35106
TPT1	324.758	829.141	1.35191
NDUFA6	44.5986	114.769	1.36116
MAP4	46.352	119.517	1.3641
RAB11B	20.5837	53.5965	1.37518
ASAH1	21.0391	55.2341	1.38712
RAF1	20.6313	54.1716	1.38724
NDUFA12	66.6744	174.898	1.38961
JUP	40.0384	105.17	1.39044
SEPT7	23.6194	62.436	1.39761
YWHAE	303.016	801.379	1.40272
RAB7A	148.93	394.386	1.40421
TUBA1B	388.591	1030.08	1.40614
TUBA1A	53.9441	144.196	1.41637
SH3BGRL3	57.0896	154.449	1.43381
GABARAPL2	37.0028	100.463	1.43785
MRPL13	24.9282	68.4217	1.45203
STARD7	32.0634	88.3664	1.45894
UBA3	25.8894	71.3997	1.45907
DYNLT1	60.6934	167.595	1.46345
HIGD1A	21.1647	58.9898	1.47328
BANF1	25.1776	70.2702	1.47612
BTF3L4	18.9902	53.1457	1.47853
CCND2	47.4213	132.774	1.48289
SEPT2	48.8577	136.813	1.48314
NDUFA8	22.2109	62.4357	1.48582
TES	21.2306	59.9399	1.49183
CALM1	31.521	89.1075	1.49549
VAMP3	22.4688	63.7137	1.49843
HIGD2A	101.462	287.256	1.50023
TIMP1	54.8773	156.214	1.50708
FTH1	300.038	853.36	1.50761
ENO2	25.6202	73.2615	1.51114
PGK1	137.307	393.486	1.51804
ANAPC11	31.9092	91.813	1.52099
NDUFAF3	20.0625	57.9904	1.52538
NDUFS3	19.6381	56.8658	1.52783
PRDX5	37.6574	109.683	1.53915
ZNF91	25.7472	75.4532	1.5465
CYCS	43.1759	127.131	1.55522
VLDLR	24.8937	74.1669	1.57013
IFITM2	28.4061	84.7114	1.57209
PARP2	20.2622	60.8226	1.57982
AKR1B1	46.5808	140.576	1.59093
ATG9A	21.0207	63.6194	1.59185
IGFBP4	48.6695	147.008	1.5923
ANXA5	86.4591	261.519	1.59541
HADHA	78.0198	238.613	1.61118
YTHDF3	16.0937	50.4719	1.64129
CAPNS1	47.5326	148.695	1.64275
RBFOX2	24.4941	77.645	1.65936
CTGF	46.3347	146.957	1.66253
MLLT11	38.9032	124.361	1.67335
ILK	25.1657	81.4789	1.68996
RBPMS	44.5425	144.75	1.69747
HIST1H1E	82.7057	269.345	1.70187
UACA	19.2016	62.901	1.70527
ACAA2	48.1598	157.443	1.7063
RHOA	220.617	727.852	1.72152
SLMAP	18.4784	61.3897	1.72526
MYL6	319.013	1055.44	1.72576
EID1	77.9055	258.081	1.72639
PEG10	56.8446	189.047	1.7314
RAB6A	30.095	100.232	1.73151
HEPH	20.1509	67.3932	1.73542
TPM2	99.4369	332.107	1.73851
LAMB1	20.0886	67.4219	1.74047
ZMIZ1	19.893	68.0508	1.76787
GABARAP	63.0025	214.92	1.76827
FAM127A	39.4369	134.921	1.77122
OST4	77.0799	264.294	1.77604
CLIC4	59.3236	203.491	1.77611
PDLIM7	15.1486	52.5141	1.78498
CS	41.0803	141.959	1.7858
CLDND1	15.1181	53.1016	1.80386
MFN2	17.6359	62.7719	1.82418
CRABP2	29.0336	103.33	1.82695
UBE2E3	26.1504	93.4785	1.83278
TAB2	28.5764	102.133	1.83295
ATP1B1	25.5226	91.9219	1.84347
DCBLD2	20.3691	74.0496	1.85562
STC2	18.8314	68.6938	1.86001
TIMP2	16.7323	61.5707	1.87168
YIPF3	20.2633	75.4283	1.88966
THBS1	18.225	67.9566	1.89138
ETV1	13.2184	50.7123	1.92961
PJA2	17.3088	66.7085	1.93858
MYADM	36.5559	140.51	1.9388
ABI2	15.1091	58.4023	1.94168
B2M	23.9345	92.4598	1.94408
RAB1A	26.3758	103.395	1.96573
XPO4	16.56	65.8177	1.98254
NKIRAS2	12.8082	51.1927	1.98822
GBAS	15.1056	60.8664	2.0015
RSU1	12.0811	50.2043	2.04363
PBX3	12.0211	50.0632	2.04669
CDKN1B	12.7313	53.0464	2.04802
S100A13	12.2776	51.3871	2.0541
TEAD1	15.1826	64.1438	2.06974
ARPC2	48.9422	207.963	2.08432
RAB5B	12.8057	55.1743	2.0963
SYNGR2	15.3521	66.4524	2.10476
PICALM	11.7151	50.9423	2.10855
SRP14	132.157	574.693	2.11947
PPP1CB	19.3829	85.5681	2.13501
PIAS1	17.1337	76.671	2.15359
NDUFB5	14.0652	64.1571	2.17938
ZFP36L1	37.4782	170.307	2.18021
BZW2	28.9275	132.546	2.19104
BNIP3	38.3499	176.046	2.19493
ACADM	11.0438	51.5869	2.21083
TAX1BP1	23.2211	108.575	2.219
COL4A1	16.1595	75.9801	2.22437
CCNI	73.7872	347.581	2.23395
LGALS1	24.1078	115.665	2.25638
FBXL7	13.5974	65.6292	2.26039
ATP5D	24.97	120.157	2.26086
WEE1	12.8735	62.3319	2.26435
TTC3	15.0375	73.3785	2.27717
CHP1	14.3647	70.2112	2.27909
ELOF1	23.977	117.052	2.28137
NDUFB2	29.2533	143.121	2.2856
TOB1	10.7967	54.4419	2.32063
ARF1	48.0278	242.512	2.33306
S100A10	40.4723	204.681	2.33475
DCTN6	13.3835	68.1598	2.33753
EXT1	14.2043	72.6294	2.34392
ADAM9	9.8094	51.9354	2.38946
EMP2	10.0108	53.4366	2.40152
ARL6IP5	15.5307	82.9468	2.40753
GGA2	12.7247	69.0201	2.42771
ATP2A2	49.2973	266.264	2.43025
GNAS	72.4348	392.367	2.43539
PACS1	9.83294	54.407	2.45296
GNG12	13.6174	76.6413	2.48168
IDH3A	9.48693	54.2924	2.50094
ADD3	15.5111	88.4955	2.50262
AAMDC	12.802	74.0542	2.52045
STK39	14.9512	86.9513	2.52986
BRK1	25.2586	147.117	2.53613
PFKP	81.1843	473.124	2.54108
C12orf75	10.4713	62.2641	2.55752
KDM3A	8.42259	50.3155	2.56073
FBN2	8.36143	50.6185	2.57973
MGAT5	10.5556	63.8456	2.5822
UBE2A	9.08364	55.0925	2.58382
SERINC1	16.4254	102.238	2.62862
PNRC1	11.0536	69.2414	2.63329
DAAM1	8.20037	51.6179	2.6355
ARHGEF9	9.69145	62.9194	2.68286
GNG5	35.3891	228.807	2.68839
CETN2	10.1457	66.2448	2.69176
ASPH	8.95503	58.6084	2.69316
MTRNR2L9	162.297	1072.99	2.72397
ALDH3A2	10.264	68.6342	2.72627
ISOC1	7.51909	50.5979	2.72992
SCP2	9.06149	60.9025	2.73162
LTBP1	11.1838	75.693	2.74489
PRKAR1A	16.5621	111.799	2.74557
PHLDB2	9.59157	65.4995	2.75547
PPME1	8.64491	62.4705	2.83516
CNOT11	7.8429	56.7863	2.83615
EHD4	8.42904	61.462	2.84767
MXI1	7.65866	56.0187	2.8503
ALDOC	35.56	258.009	2.85466
H1F0	15.6768	114.407	2.85744
AK4	16.7328	124.657	2.88777
PDZD11	15.5002	117.088	2.90703
SPARC	58.744	449.537	2.93322
STARD4	10.712	82.7633	2.93498
ETFB	9.3214	73.2179	2.95657
ITGAV	10.6079	84.0608	2.97131
PTP4A3	6.39176	51.1263	2.975
MGST3	63.6923	504.937	2.9844
COL1A2	14.3618	116.078	3.00366
RNF115	6.90838	56.3935	3.00609
NAV1	12.3876	101.617	3.02326
PRICKLE1	6.72749	55.6406	3.02432
TNFRSF12A	8.20124	67.6775	3.02531
ATP6V0D1	9.94011	81.8474	3.02554
NID1	8.16637	67.9386	3.03691
TMEM50B	5.87436	50.2704	3.07001
RASSF3	6.46916	55.7042	3.08139
PDE4DIP	9.14286	78.5827	3.08593
ABLIM1	12.4044	110.512	3.14224
DAB1	7.64588	68.841	3.14942
MTRNR2L8	3756.7	34855.5	3.21381
CXCL12	9.14094	85.9137	3.21471
PEA15	20.9734	199.519	3.24211
DUSP3	9.04104	87.0024	3.24848
LDHA	119.279	1145.59	3.26231
PTN	20.0042	195.141	3.27795
OXCT1	7.46192	75.0043	3.30746
CDH2	22.9298	228.994	3.31285
KANK2	6.56646	67.0138	3.32638
BAMBI	7.35744	76.3234	3.35257
NNT	5.41044	57.0096	3.36715
RRAGA	10.0208	106.855	3.39814
PDK1	6.5099	69.9659	3.40071
ANXA2	29.2856	310.685	3.40154
CALCOCO1	5.01802	54.4323	3.40661
ATP1B2	10.0582	108.235	3.41132
MTRNR2L2	7937.39	85014.3	3.42095
ATP2B4	7.10747	78.4455	3.44108
CYB5R3	13.352	151.02	3.48717
PLK2	7.9141	90.3312	3.4918
STRIP2	5.53783	66.8422	3.56342
HSPB1	50.3571	605.072	3.58351
HIPK3	7.17293	88.4441	3.6009
HTRA1	5.39463	67.0223	3.60423
FN1	71.9696	876.748	3.60437
LMO7	4.02162	52.0038	3.65148
PAM	13.3887	172.847	3.67786
CDC42EP3	4.92351	65.1807	3.69278
TNNI3	13.4717	178.829	3.71808
SH3GLB1	6.0906	81.9713	3.72295
UBE2H	18.2492	247.979	3.75505
SRPX	4.20529	58.9429	3.76926
SPRY2	5.94893	83.559	3.78383
FHL1	8.54823	120.066	3.79232
FHL2	12.4662	174.967	3.79742
MATN2	3.65106	53.2455	3.82043
KIAA0895L	3.20862	50.2361	3.91641
SVIL	3.15897	50.1413	3.93532
C1orf198	7.2086	113.818	3.9573
HCN4	3.80235	62.7943	4.00124
NID2	3.3015	54.8291	4.00269
PKP2	12.7171	207.679	4.01607
DCTN3	6.44501	108.096	4.04155
SLC25A4	10.1091	178.054	4.12162
HRC	3.53998	63.7134	4.12186
MEF2A	6.6959	118.899	4.12477
TP53INP2	3.32395	60.9731	4.14617
EHD3	5.04405	91.634	4.14939
PTRF	4.36229	80.7324	4.1709
PARM1	4.22684	80.3821	4.20884
PROS1	3.03499	58.5831	4.21478
SIPA1L2	4.24973	81.4005	4.21941
PKIG	5.23668	99.9486	4.22176
PDLIM5	7.60433	145.43	4.23474
RCAN2	3.92512	77.038	4.25125
FABP3	17.1871	333.213	4.26698
TGFB1I1	3.94877	79.2022	4.28276
TXNIP	5.95056	120.272	4.30822
SPOCK1	6.88647	145.69	4.37791
PPP1R1A	2.34789	56.741	4.52229
MTUS1	2.03099	50.4202	4.55001
NEK7	3.35459	82.9893	4.57738
SLC4A3	2.16243	55.859	4.61213
TPM1	87.6096	2191.77	4.64286
CCDC80	2.59793	69.2699	4.67068
FHOD3	3.36356	92.0579	4.72307
MYL9	67.0672	1783.53	4.73036
FLNC	2.66493	74.1318	4.73332
NEXN	3.83872	105.879	4.74048
ACTA1	2.57862	73.5036	4.76638
LBH	3.13275	91.2411	4.80894
ENO3	3.73713	110.154	4.83497
PALLD	5.11059	149.514	4.83651
TIMP3	3.71446	111.499	4.86094
PLP2	3.08741	95.4792	4.89457
MXRA7	3.90122	120.227	4.90107
TTN	3.8968	120.861	4.91022
MRAS	2.56294	81.9663	4.93173
DKK3	7.59957	242.563	4.97317
LAMA2	1.59394	54.2216	4.98118
FXYD6	8.02596	258.253	4.98606
FZD2	1.52187	55.7812	5.08373
FILIP1	4.13888	148.626	5.124
CAV1	1.72049	68.1389	5.20772
RYR2	1.83485	73.5251	5.23062
FGF12	1.87528	78.0987	5.28811
PPIC	3.64405	149.042	5.30592
CNN1	5.11155	207.784	5.31071
NREP	42.3748	1693.41	5.31638
TNS1	1.62248	72.3487	5.37271
CKMT2	1.80566	80.1222	5.37602
DES	1.08814	51.2317	5.40176
COL1A1	12.4803	535.185	5.40807
MFAP4	8.16371	356.016	5.42485
BGN	2.53123	117.995	5.4738
NCAM1	1.65569	79.6056	5.48326
RHOBTB3	1.05549	59.5761	5.65827
SCUBE3	0.968258	58.2096	5.73547
PPP1R12B	4.04303	222.702	5.73982
IGFBP5	1.51996	89.5409	5.76697
KIFAP3	0.782819	50.0845	5.78682
LHFP	1.74179	103.447	5.79263
ZAK	2.21063	142.137	5.92755
NEBL	2.83457	182.304	5.94497
IGFBP3	2.71707	193.661	6.09053
INHBA	0.792876	66.4312	6.17757
SH3BGR	2.1926	178.184	6.26456
WLS	0.706048	65.0346	6.29009
CAMK2D	2.36025	198.485	6.31943
CMYA5	0.502322	51.7219	6.36525
LIMS2	0.444384	54.8225	6.5885
MICAL2	0.409962	54.5043	6.66985
ACTG2	1.6254	178.4	6.67094
PPP1R3C	0.440483	59.5773	6.71813
BANCR	0.67892	85.5342	6.73252
APOBEC2	0.453563	65.2171	6.81545
CAP2	1.99289	247.333	6.86729
LRRC39	0.36936	58.5656	6.88685
SMYD2	1.94567	251.436	6.92352
IFI6	0.76145	113.21	6.99572
BVES	1.92616	266.197	7.01944
TMEM176A	0.293463	59.1879	7.14175
SORBS2	1.83041	277.346	7.14752
PDLIM3	1.52385	241.996	7.1967
SLC8A1	1.79208	289.935	7.24007
TNNC1	6.78716	1074.26	7.27981
MTUS2	0.186927	52.0461	7.37884
FZD1	0.546527	113.91	7.40441
NPNT	0.340431	79.1105	7.40659
KLHL41	0.202639	56.4868	7.42611
SYNPO2L	0.643542	132.565	7.42872
CKM	0.235924	63.1263	7.44709
MYOCD	0.184918	54.6684	7.45887
ACTC1	12.4079	2238.65	7.48066
TCAP	0.271016	71.2792	7.48865
ACTN2	0.807463	181.916	7.60652
AKAP6	0.21115	70.3326	7.7049
FITM1	0.325567	101.06	7.80603
TMOD1	0.458131	137.097	7.87458
GJA5	0.219402	81.6235	7.88449
CPNE5	0.247388	90.9817	7.9286
UNC45B	0.0870823	52.9987	7.95842
MYOM1	0.338876	117.724	7.98412
PMP22	0.797062	246.387	8.06009
PLCXD3	0.12001	79.3354	8.3323
ALPK2	0.127317	83.0922	8.3568
PPP1R14C	0.0974107	76.6186	8.42087
POSTN	0.121431	84.9044	8.42173
TNNI1	0.657194	286.036	8.51218
COL3A1	0.317193	162.543	8.51796
LINC00881	0.0538018	66.7915	8.53581
ACTA2	0.506593	240.293	8.56875
SPHKAP	0.0364726	63.9618	8.61933
XIST	0.00760121	54.0676	8.65898
TRIM55	0	50.6439	8.66597
TMEM173	0.0183362	59.211	8.67855
HAND2-AS1	0	53.2955	8.73941
TCEA3	0.035997	69.9283	8.75194
NKX2-5	0.065411	83.4782	8.76689
LRRC10	0	54.6131	8.77456
GUCY1A3	0	55.6996	8.80291
TGM2	0.416115	242.309	8.80327
XIRP1	0	58.4536	8.87238
MGP	0	58.4873	8.87321
GATA6	0	65.1348	9.0282
LMOD2	0	67.7471	9.08482
RBM24	0.0948318	120.303	9.08756
MTRNR2L1	1.37704	840.735	9.12728
GATA4	0.0660762	111.736	9.18191
TNNT2	7.32281	4569.48	9.26073
BMP5	0.058959	113.804	9.26267
CORIN	0.031381	98.7831	9.29103
TBX20	0.15402	190.164	9.40566
A2M	0.463861	421.569	9.48023
CASQ2	0	91.3157	9.51482
TBX5	0	92.2166	9.52897
LDB3	0.357376	359.623	9.53796
NPPB	0.249161	285.569	9.57063
HSPB3	0	96.7436	9.59801
AQP1	0.0122814	110.535	9.63904
HAND2	0	101.203	9.66294
ANKRD1	0.408458	482.225	9.81628
CRYAB	0.907371	1027.26	9.95661
MYBPC3	0	131.503	10.0404
MLIP	0.00185584	139.502	10.0871
MYL3	0	169.213	10.4038
IGFBP7	0.513345	880.903	10.4271
SMPX	0	172.24	10.4294
H19	0.267991	613.179	10.6022
MYL7	2.45343	4046.34	10.6151
NPY6R	0	202.036	10.6594
MYH6	0.0316043	305.464	10.9162
TECRL	0.0217884	296.067	10.9636
NPPA	0.638817	1656.81	11.0801
POPDC2	0.0479253	390.414	11.1284
SMYD1	0.00834569	343.119	11.3134
MYOZ2	0.0153116	401.682	11.468
MYL2	0	490.303	11.9379
MYH7	0	522.053	12.0284
PLN	0.164369	1381.99	12.214
HSPB7	0.164863	1565.85	12.3917
CSRP3	0	698.879	12.4492
MYL4	0	1759.94	13.7814
