# Supplementary material for: Signature of circular RNAs in human induced pluripotent stem cells and derived cardiomyocytes
Source: Stem Cell Res Ther. 2018 Mar 9;9:56. doi: 10.1186/s13287-018-0793-5 (PMC5845222; doi:10.1186/s13287-018-0793-5)
Supplement: Supplementary file 8 — Table S4. Presenting circRNAs exhibiting distinguishing expression pattern with their linear parental transcripts in hiPSCs and hiPSC-CMs (XLSX 18 kb) [file 13287_2018_793_MOESM8_ESM.xlsx]

## Sheet: ciRNA vs mRNA
gene_name	gene_id	ciRNAs(rpb)	flag	mRNAs(RPKM)
FAM13B	chr5 137320945 137324004	927.159	iPSC	6.30814
FBXW7	chr4 153332454 153333681	693.119	iPSC	10.5595
FAT3	chr11 92085261 92088570	414.071	iPSC	7.64239
UBXN7	chr3 196118683 196129890	324.055	iPSC	14.1368
MSANTD3-TMEFF1	chr9 103261046 103279053	243.042	iPSC	1.249e-16
RNF168	chr3 196214269 196215554	216.037	iPSC	16.7833
APLF	chr2 68717321 68772444	216.037	iPSC	4.14297
SFMBT2	chr10 7318853 7327916	216.037	iPSC	2.31624
HIPK3	chr11 33307958 33309057	198.034	iPSC	7.17293
HIPK2	chr7 139415730 139416814	180.031	iPSC	12.8031
FGD6	chr12 95602618 95605043	171.029	iPSC	11.8266
RSRC1	chr3 157839891 157841780	162.028	iPSC	10.7674
KANSL1	chr17 44248220 44249598	153.026	iPSC	11.2451
ELK4	chr1 205585605 205593019	153.026	iPSC	8.37491
MAN1A2	chr1 117944807 117957453	144.025	iPSC	11.8582
LRRC4C	chr11 41244346 41244558	144.025	iPSC	0.139856
NFATC3	chr16 68155889 68157024	135.023	iPSC	12.7388
UNC13A	chr19 17746832 17750334	126.022	iPSC	19.6628
MAP3K4	chr6 161455290 161471011	126.022	iPSC	18.8706
FAM193B	chr5 176963358 176966148	126.022	iPSC	8.52075
WDR37	chr10 1125950 1126416	126.022	iPSC	3.19241
LMTK2	chr7 97820039 97823884	117.02	iPSC	13.9782
CCDC9	chr19 47767859 47768203	117.02	iPSC	12.4345
SLC45A4	chr8 142264087 142264728	117.02	iPSC	6.83118
RBM33	chr7 155465560 155473602	108.018	iPSC	19.9793
RNF220	chr1 44877652 44878394	108.018	iPSC	14.5631
UBXN7	chr3 196118683 196120490	108.018	iPSC	14.1368
MAN1A2	chr1 117944807 117963271	108.018	iPSC	11.8582
ANKRD26	chr10 27311486 27337908	108.018	iPSC	7.25748
CACNA1D	chr3 53531178 53535747	2463.27	CM	5.34241
ANKRD12	chr18 9182379 9221997	1065.98	CM	14.5845
SPECC1	chr17 20107645 20109225	1022.76	CM	11.4017
MAN1A2	chr1 117944807 117963271	763.47	CM	18.7387
ADAMTS6	chr5 64747301 64769779	576.203	CM	8.34173
PHC3	chr3 169840378 169847340	547.393	CM	14.5907
MGA	chr15 41988272 41991357	475.368	CM	13.1798
ZBTB44	chr11 130130750 130131824	432.153	CM	11.2882
AFF2	chrX 147743428 147744289	432.153	CM	2.09032
AUTS2	chr7 70227855 70236630	403.342	CM	12.1847
ANKRD12	chr18 9195548 9221997	388.937	CM	14.5845
PALM2-AKAP2	chr9 112704965 112705661	388.937	CM	0.0133872
ATXN1	chr6 16326624 16328701	331.317	CM	19.5948
PTPRA	chr20 2944917 2945848	316.912	CM	11.4053
UBE2K	chr4 39739039 39776553	302.507	CM	17.9416
NFATC3	chr16 68155889 68160513	273.697	CM	16.6085
MBD2	chr18 51686134 51731527	273.697	CM	10.7529
FBXW7	chr4 153332454 153333681	259.292	CM	6.10834
MAN1A2	chr1 117944807 117984947	230.481	CM	18.7387
DNAJC6	chr1 65830317 65831879	230.481	CM	14.7387
PKN2	chr1 89236034 89251896	230.481	CM	12.8691
CBFA2T2	chr20 32207322 32211102	230.481	CM	7.05234
YEATS2	chr3 183454505 183480067	216.076	CM	17.3194
MGA	chr15 41988272 42005694	216.076	CM	13.1798
CBL	chr11 119155678 119156276	216.076	CM	12.7685
CCDC7	chr10 32832227 32873232	216.076	CM	3.23799
NEIL3	chr4 178274461 178281831	216.076	CM	2.91766
BNC2	chr9 16435552 16437522	216.076	CM	1.97512
C2orf15	chr2 99802639 99812219	216.076	CM	0.711968
LIFR	chr5 38523520 38530768	201.671	CM	12.5233
C11orf30	chr11 76174864 76183884	201.671	CM	12.2079
PTPRA	chr20 2928627 2945848	201.671	CM	11.4053
ELK4	chr1 205585605 205593019	201.671	CM	10.575
TMTC2	chr12 83250788 83251359	201.671	CM	4.31898
APLF	chr2 68717321 68772444	201.671	CM	3.3543
FPGT-TNNI3K	chr1 74905173 74957950	201.671	CM	0.525304
MAN1A2	chr1 117944807 117957453	187.266	CM	18.7387
UBE3A	chr15 25650607 25657118	187.266	CM	18.7064
ZFAND6	chr15 80412669 80415142	187.266	CM	12.8712
CHD9	chr16 53189837 53191453	187.266	CM	10.8672
EYA1	chr8 72211281 72246409	187.266	CM	3.50933
PHC3	chr3 169831147 169867032	172.861	CM	14.5907
ANKIB1	chr7 91924202 91957214	172.861	CM	12.0295
SPECC1L	chr22 24698162 24743144	172.861	CM	7.22514
MAML3	chr4 140810510 140812121	172.861	CM	7.00192
LCOR	chr10 98703869 98711953	172.861	CM	5.81823
PALM2-AKAP2	chr9 112898406 112900819	172.861	CM	0.0133872
MAN1A2	chr1 117944807 118009049	158.456	CM	18.7387
NCOA3	chr20 46252654 46262380	158.456	CM	18.726
KIAA2026	chr9 5968018 5988545	158.456	CM	18.0562
ERBB2IP	chr5 65349233 65350779	158.456	CM	17.908
NFATC3	chr16 68155889 68157024	158.456	CM	16.6085
SP3	chr2 174819600 174820960	158.456	CM	14.9018
VWA8	chr13 42439871 42461497	158.456	CM	7.77488
SIRT5	chr6 13579682 13584457	158.456	CM	4.30997
GPBP1	chr5 56542126 56546968	144.051	CM	19.7388
FAM120A	chr9 96233422 96261168	144.051	CM	17.9721
PHC3	chr3 169831147 169854453	144.051	CM	14.5907
ZMYM2	chr13 20625572 20641530	144.051	CM	13.247
STRN3	chr14 31404368 31425448	144.051	CM	11.6616
ZC3H6	chr2 113057425 113082774	144.051	CM	10.3097
EPB41L2	chr6 131276244 131277639	144.051	CM	7.58751
TLE4	chr9 82319697 82324614	144.051	CM	7.5228
REPS2	chrX 17121840 17157084	144.051	CM	4.17622
WHSC1L1	chr8 38194822 38205733	129.646	CM	16.2754
EYA3	chr1 28362054 28374937	129.646	CM	11.1026
CPSF6	chr12 69644908 69656342	129.646	CM	8.68853
EZH1	chr17 40879652 40882936	129.646	CM	8.1417
KCNH7	chr2 163279845 163374668	129.646	CM	7.69243
KATNAL2	chr18 44526019 44526886	129.646	CM	4.13305
PRDM5	chr4 121675707 121732604	129.646	CM	3.68637
ABI1	chr10 27047990 27059274	115.241	CM	18.8953
FOCAD	chr9 20819794 20874806	115.241	CM	15.446
PHC3	chr3 169854206 169867032	115.241	CM	14.5907
EYA4	chr6 133767767 133789869	115.241	CM	13.5475
CHN1	chr2 175779785 175816930	115.241	CM	12.788
SEC62	chr3 169694733 169706147	115.241	CM	12.1935
ARHGAP10	chr4 148778703 148803083	115.241	CM	11.3279
ALMS1	chr2 73761950 73800551	115.241	CM	11.1527
STK3	chr8 99538969 99608397	115.241	CM	11.0613
PTBP2	chr1 97235258 97250810	115.241	CM	11.0243
DUSP16	chr12 12672795 12674397	115.241	CM	10.2891
LARP1B	chr4 129042980 129099797	115.241	CM	9.56899
PLCL2	chr3 17051165 17056403	115.241	CM	8.98961
PLD1	chr3 171426544 171455872	115.241	CM	8.16942
GON4L	chr1 155823066 155823597	115.241	CM	6.82421
LDLRAD3	chr11 36248634 36248980	115.241	CM	6.76183
SPATA7	chr14 88883054 88904247	115.241	CM	6.56136
KCNN2	chr5 113740134 113740553	115.241	CM	5.33393
TENM3	chr4 183522076 183575046	115.241	CM	3.38977
AASS	chr7 121753171 121773795	100.836	CM	18.8866
BACH1	chr21 30693541 30702014	100.836	CM	17.9297
MPP5	chr14 67736417 67770316	100.836	CM	17.8604
TNFRSF21	chr6 47251673 47254331	100.836	CM	17.5301
ELF2	chr4 139981477 139994721	100.836	CM	16.2744
CSNK1G3	chr5 122881110 122893258	100.836	CM	15.5444
SIN3A	chr15 75703832 75705386	100.836	CM	15.3312
RBM23	chr14 23375403 23380612	100.836	CM	15.0644
PRDM2	chr1 14095612 14109326	100.836	CM	14.8997
RNF216	chr7 5680784 5692141	100.836	CM	14.0775
BRAF	chr7 140476711 140508795	100.836	CM	12.84
ANKIB1	chr7 91924202 91948826	100.836	CM	12.0295
MFSD6	chr2 191300702 191302287	100.836	CM	11.8472
IBTK	chr6 82923943 82924546	100.836	CM	11.6936
UNC13B	chr9 35295692 35313986	100.836	CM	11.6569
DNAJC3	chr13 96409897 96416207	100.836	CM	11.3647
KRIT1	chr7 91842508 91855996	100.836	CM	11.2851
CHD7	chr8 61653817 61655656	100.836	CM	11.1052
INTU	chr4 128564675 128609022	100.836	CM	10.4797
KDM5A	chr12 459786 465703	100.836	CM	9.49326
DCLK2	chr4 151023629 151023964	100.836	CM	9.18993
CDK13	chr7 40027197 40041630	100.836	CM	8.73747
ADAMTS6	chr5 64625204 64769779	100.836	CM	8.34173
HTT	chr4 3088665 3109150	100.836	CM	8.22866
LATS1	chr6 149997395 150016357	100.836	CM	8.21462
ICA1	chr7 8257934 8275635	100.836	CM	7.982
SLC25A28	chr10 101372170 101372299	100.836	CM	7.52912
SPECC1L	chr22 24698162 24765288	100.836	CM	7.22514
LPAR3	chr1 85331067 85331821	100.836	CM	7.09371
PLEKHM3	chr2 208841374 208842310	100.836	CM	6.8252
ZNF800	chr7 127013395 127017383	100.836	CM	6.5527
MAML2	chr11 95825055 95826681	100.836	CM	6.54303
TBCEL	chr11 120916382 120930794	100.836	CM	6.14401
SH3GL3	chr15 84228004 84257523	100.836	CM	5.85062
BTBD10	chr11 13435076 13466728	100.836	CM	5.37669
CSNK1G1	chr15 64495280 64508912	100.836	CM	5.05036
SIRT5	chr6 13579682 13601181	100.836	CM	4.30997
CENPJ	chr13 25478063 25487229	100.836	CM	4.05628
SUMF1	chr3 3819408 3830758	100.836	CM	1.94578
C7orf55-LUC7L2	chr7 139086882 139094400	100.836	CM	1.249e-16
