# Supplementary material for: Signature of circular RNAs in human induced pluripotent stem cells and derived cardiomyocytes
Source: Stem Cell Res Ther. 2018 Mar 9;9:56. doi: 10.1186/s13287-018-0793-5 (PMC5845222; doi:10.1186/s13287-018-0793-5)
Supplement: Supplementary file 9 — Table S5. Presenting circRNAs detected in both hiPSC-CMs and human heart tissues (XLSX 40 kb) [file 13287_2018_793_MOESM9_ESM.xlsx]

## Sheet: CM_control
chr	start	end	gene_name
chr2	40655612	40657444	SLC8A1
chr17	65941524	65972074	BPTF
chr1	27056141	27059283	ARID1A
chr3	171965322	171969331	FNDC3B
chr2	228881121	228884872	SPHKAP
chr18	56246045	56247780	ALPK2
chr15	30053341	30065560	TJP1
chr15	30058468	30092905	TJP1
chr2	179546387	179552951	TTN
chr4	48371865	48385801	SLAIN2
chr18	9182379	9221997	ANKRD12
chr2	168920009	168986268	STK39
chr17	20107645	20109225	SPECC1
chr11	33307958	33309057	HIPK3
chr10	70404454	70406762	TET1
chr1	8716031	8716500	RERE
chr2	179546387	179548809	TTN
chr5	82832825	82838087	VCAN
chr15	30053341	30092905	TJP1
chr4	144359151	144361535	GAB1
chr1	117944807	117963271	MAN1A2
chr4	47746418	47788942	CORIN
chr4	187627716	187630999	FAT1
chr5	78734832	78752841	HOMER1
chr4	95494501	95507595	PDLIM5
chr4	106155053	106158508	TET2
chr6	54001512	54025230	MLIP
chr11	32948702	32956981	QSER1
chr4	65155427	65180481	TECRL
chr5	64747301	64769779	ADAMTS6
chr12	95602618	95605043	FGD6
chr2	55252221	55255356	RTN4
chr3	169840378	169847340	PHC3
chr10	102683731	102685776	FAM178A
chr10	76729417	76748870	KAT6B
chr4	75937634	75938360	PARM1
chr4	73950965	73958017	ANKRD17
chr1	32381495	32385259	PTP4A2
chr15	41988272	41991357	MGA
chr17	65941524	65944422	BPTF
chr11	130130750	130131824	ZBTB44
chr1	155408117	155408859	ASH1L
chr2	179542851	179547630	TTN
chr6	54001512	54054712	MLIP
chr7	139415730	139416814	HIPK2
chr18	9195548	9221997	ANKRD12
chr4	73956383	73958017	ANKRD17
chr9	112704965	112705661	PALM2-AKAP2
chr6	54001512	54067031	MLIP
chr10	88476083	88478604	LDB3
chr14	32559707	32563592	ARHGAP5
chr6	54013853	54095715	MLIP
chr7	138203933	138235925	TRIM24
chr6	16326624	16328701	ATXN1
chr10	28872327	28884970	WAC
chr20	2944917	2945848	PTPRA
chr4	156617907	156643344	GUCY1A3
chr4	39739039	39776553	UBE2K
chr1	193172924	193205486	CDC73
chr1	46521466	46546422	PIK3R3
chr2	168986050	168997268	STK39
chr2	179534944	179547630	TTN
chr16	68155889	68160513	NFATC3
chr4	62800557	62863983	LPHN3
chr5	79024737	79035226	CMYA5
chr6	13632601	13644961	RANBP9
chr11	85707868	85714494	PICALM
chr12	46319924	46322642	SCAF11
chr4	153332454	153333681	FBXW7
chr5	82832825	82850857	VCAN
chr6	54001512	54095715	MLIP
chr9	14120438	14179779	NFIB
chr10	112540558	112559676	RBM20
chr11	47368976	47370092	MYBPC3
chr4	152095821	152108615	SH3D19
chr1	117944807	117984947	MAN1A2
chr1	65830317	65831879	DNAJC6
chr1	89236034	89251896	PKN2
chr17	26449628	26499644	NLK
chr2	179542851	179552951	TTN
chr20	32207322	32211102	CBFA2T2
chr3	171965322	172028671	FNDC3B
chr4	169432573	169433563	PALLD
chr1	21295966	21307720	EIF4G3
chr10	32832227	32873232	CCDC7
chr11	119155678	119156276	CBL
chr15	41988272	42005694	MGA
chr2	99802639	99812219	C2orf15
chr5	36953719	36976504	NIPBL
chr9	16435552	16437522	BNC2
chr9	86293355	86301070	UBQLN1
chr1	205585605	205593019	ELK4
chr1	74905173	74957950	FPGT-TNNI3K
chr11	76174864	76183884	C11orf30
chr12	83250788	83251359	TMTC2
chr14	32559707	32586493	ARHGAP5
chr18	2890558	2892484	EMILIN2
chr2	179534944	179548018	TTN
chr2	179546387	179550325	TTN
chr2	68717321	68772444	APLF
chr20	2928627	2945848	PTPRA
chr4	65155427	65194274	TECRL
chr5	38523520	38530768	LIFR
chr8	93017343	93029591	RUNX1T1
chr1	117944807	117957453	MAN1A2
chr10	76598440	76603236	KAT6B
chr15	25650607	25657118	UBE3A
chr15	80412669	80415142	ZFAND6
chr16	53189837	53191453	CHD9
chr2	122260742	122287901	CLASP1
chr3	171965322	172016577	FNDC3B
chr8	72211281	72246409	EYA1
chr9	33948371	33956144	UBAP2
chr9	33986757	33998862	UBAP2
chr1	155408117	155429689	ASH1L
chr1	41536266	41541123	SCMH1
chr10	98703869	98711953	LCOR
chr3	169831147	169867032	PHC3
chr4	140810510	140812121	MAML3
chr5	78692645	78752841	HOMER1
chr6	151669845	151674887	AKAP12
chr6	54013853	54067031	MLIP
chr7	91924202	91957214	ANKIB1
chr9	112898406	112900819	PALM2-AKAP2
chr9	33953282	33996331	UBAP2
chr10	104636710	104650435	BORCS7-ASMT
chr11	77409531	77413540	RSF1
chr12	1480998	1553916	ERC1
chr13	42439871	42461497	VWA8
chr15	57743697	57754090	CGNL1
chr16	68155889	68157024	NFATC3
chr2	174819600	174820960	SP3
chr20	46252654	46262380	NCOA3
chr4	186567821	186599976	SORBS2
chr5	65349233	65350779	ERBB2IP
chr6	13579682	13584457	SIRT5
chr6	76022112	76024918	FILIP1
chr9	33986757	34017187	UBAP2
chr9	5968018	5988545	KIAA2026
chr10	35805450	35819171	CCNY
chr13	20625572	20641530	ZMYM2
chr14	31404368	31425448	STRN3
chr2	113057425	113082774	ZC3H6
chr2	179538359	179547630	TTN
chr2	179546387	179547630	TTN
chr2	179583890	179592098	TTN
chr2	203419974	203421254	BMPR2
chr3	171969049	172028671	FNDC3B
chr4	38091552	38119813	TBC1D1
chr4	47765395	47788942	CORIN
chr4	54292038	54310270	FIP1L1
chr4	87967317	87968746	AFF1
chr5	56542126	56546968	GPBP1
chr6	131276244	131277639	EPB41L2
chr6	76063254	76124694	FILIP1
chr8	17601112	17613470	MTUS1
chr9	96233422	96261168	FAM120A
chr1	28362054	28374937	EYA3
chr12	69644908	69656342	CPSF6
chr15	30058468	30065560	TJP1
chr15	57730182	57754090	CGNL1
chr17	40879652	40882936	EZH1
chr17	4186092	4210418	UBE2G1
chr18	44526019	44526886	KATNAL2
chr2	61538674	61577828	USP34
chr20	39721111	39729993	TOP1
chr3	71090478	71102924	FOXP1
chr4	121675707	121732604	PRDM5
chr8	38194822	38205733	WHSC1L1
chr8	92998351	93029591	RUNX1T1
chr9	33971648	34017187	UBAP2
chr1	155365249	155429689	ASH1L
chr1	155823066	155823597	GON4L
chr1	35824525	35827390	ZMYM4
chr10	27047990	27059274	ABI1
chr11	34978930	34999729	PDHX
chr11	36248634	36248980	LDLRAD3
chr11	46098304	46113774	PHF21A
chr11	85707868	85742653	PICALM
chr12	12672795	12674397	DUSP16
chr12	31604873	31648853	DENND5B
chr14	88883054	88904247	SPATA7
chr17	12608444	12626325	MYOCD
chr2	230723487	230744844	TRIP12
chr2	73761950	73800551	ALMS1
chr22	22153300	22162135	MAPK1
chr3	169694733	169706147	SEC62
chr3	169854206	169867032	PHC3
chr3	17051165	17056403	PLCL2
chr3	171426544	171455872	PLD1
chr4	148778703	148803083	ARHGAP10
chr4	169589340	169633074	PALLD
chr4	62800557	62910267	LPHN3
chr4	95529209	95561601	PDLIM5
chr5	113740134	113740553	KCNN2
chr6	18236682	18258636	DEK
chr8	99538969	99608397	STK3
chr9	20819794	20874806	FOCAD
chr1	100617940	100638926	LRRC39
chr1	14095612	14109326	PRDM2
chr1	21220009	21268823	EIF4G3
chr1	64474976	64516388	ROR1
chr1	85331067	85331821	LPAR3
chr10	112723882	112745523	SHOC2
chr11	120916382	120930794	TBCEL
chr11	13435076	13466728	BTBD10
chr11	95825055	95826681	MAML2
chr12	1399017	1553916	ERC1
chr12	459786	465703	KDM5A
chr13	96409897	96416207	DNAJC3
chr14	23375403	23380612	RBM23
chr14	56078736	56086030	KTN1
chr14	67736417	67770316	MPP5
chr14	97022183	97022750	PAPOLA
chr15	36983885	37002162	C15orf41
chr15	64495280	64508912	CSNK1G1
chr2	208841374	208842310	PLEKHM3
chr2	64083439	64085070	UGP2
chr20	47570092	47580435	ARFGEF2
chr21	30693541	30702014	BACH1
chr22	24698162	24765288	SPECC1L
chr3	119366965	119367515	POPDC2
chr3	119582265	119624699	GSK3B
chr3	145838898	145842016	PLOD2
chr3	3819408	3830758	SUMF1
chr3	47079155	47108608	SETD2
chr4	139981477	139994721	ELF2
chr4	151023629	151023964	DCLK2
chr4	3088665	3109150	HTT
chr5	122881110	122893258	CSNK1G3
chr5	32379220	32420208	ZFR
chr5	36953719	36986403	NIPBL
chr6	13579682	13601181	SIRT5
chr6	149997395	150016357	LATS1
chr6	47251673	47254331	TNFRSF21
chr6	54001512	54013925	MLIP
chr6	82923943	82924546	IBTK
chr7	121753171	121773795	AASS
chr7	127013395	127017383	ZNF800
chr7	140476711	140508795	BRAF
chr7	40027197	40041630	CDK13
chr7	5680784	5692141	RNF216
chr7	72873865	72884813	BAZ1B
chr7	8257934	8275635	ICA1
chr7	91842508	91855996	KRIT1
chr7	91924202	91948826	ANKIB1
chr8	141828375	141900868	PTK2
chr8	61653817	61655656	CHD7
chr9	35295692	35313986	UNC13B
chr1	16044387	16047883	PLEKHM2
chr1	243708811	244006584	AKT3
chr1	40654726	40668286	RLF
chr1	89206670	89251896	PKN2
chr1	93029198	93101893	EVI5
chr10	112540558	112544647	RBM20
chr10	126370175	126384781	FAM53B
chr10	13701322	13705509	FRMD4A
chr10	52193235	52350007	SGMS1
chr10	97141441	97170534	SORBS1
chr11	10011043	10024236	SBF2
chr12	2558141	2622150	CACNA1C
chr12	31595708	31648853	DENND5B
chr13	61013821	61109367	TDRD3
chr15	30058468	30064369	TJP1
chr15	86227971	86253876	AKAP13
chr16	11114049	11220003	CLEC16A
chr17	30689932	30695033	ZNF207
chr18	48444479	48458730	ME2
chr18	8076452	8088849	PTPRM
chr2	179534944	179550325	TTN
chr2	197135916	197172809	HECW2
chr2	211018218	211019335	KANSL1L
chr2	230723487	230725247	TRIP12
chr2	73659325	73682422	ALMS1
chr3	136183722	136221621	STAG1
chr4	129857809	129925031	SCLT1
chr4	184922477	184932576	STOX2
chr4	186547985	186570810	SORBS2
chr4	47746418	47809064	CORIN
chr5	95084036	95119667	RHOBTB3
chr6	76344422	76388643	SENP6
chr8	68200189	68214701	ARFGEF1
chr9	128677964	128697886	PBX3
chr9	33953282	33963789	UBAP2
chr9	86292641	86301070	UBQLN1
chr1	21083658	21100103	HP1BP3
chr1	216824314	216850833	ESRRG
chr1	236332005	236347206	GPR137B
chr1	243776972	244006584	AKT3
chr1	42730785	42744343	FOXJ3
chr10	43650344	43671480	CSGALNACT2
chr10	76602357	76603236	KAT6B
chr11	8435041	8486369	STK33
chr11	8457040	8486369	STK33
chr12	109046047	109048186	CORO1C
chr13	40293372	40301685	COG6
chr14	102661274	102676199	WDR20
chr14	55168779	55169298	SAMD4A
chr14	97299803	97327072	VRK1
chr15	63988322	64008672	HERC1
chr17	44248220	44249598	KANSL1
chr18	74561481	74593468	ZNF236
chr2	179538359	179580501	TTN
chr2	179542851	179548018	TTN
chr2	179554539	179580501	TTN
chr2	215617170	215661841	BARD1
chr2	63206322	63223901	EHBP1
chr2	73675089	73682422	ALMS1
chr20	34300940	34313077	RBM39
chr22	46096161	46136418	ATXN10
chr3	135719900	135722335	PPP2R3A
chr4	154191489	154197282	TRIM2
chr4	38053519	38104778	TBC1D1
chr4	65165691	65194274	TECRL
chr5	14741935	14758707	ANKH
chr5	176636636	176639196	NSD1
chr5	176963358	176966148	FAM193B
chr6	108225832	108246136	SEC63
chr6	111493897	111498868	SLC16A10
chr6	161455290	161471011	MAP3K4
chr6	76018555	76024918	FILIP1
chr7	152007050	152012423	KMT2C
chr8	38205014	38205733	WHSC1L1
chr8	62531536	62566219	ASPH
chr8	99560196	99608397	STK3
chr9	116091160	116094330	WDR31
chr9	14146687	14179779	NFIB
chr9	88190229	88261333	AGTPBP1
chr9	96233422	96238620	FAM120A
chr1	230798886	230810870	COG2
chr1	237550580	237608822	RYR2
chr1	28362054	28384605	EYA3
chr1	31465236	31479949	PUM1
chr1	33760537	33760906	ZNF362
chr1	52981562	52992045	ZCCHC11
chr10	126370175	126370948	FAM53B
chr10	29839525	29858241	SVIL
chr11	68334481	68363686	PPP6R3
chr12	1136913	1137738	ERC1
chr12	122825299	122826244	CLIP1
chr12	70149163	70150443	RAB3IP
chr12	70193988	70195501	RAB3IP
chr12	93219941	93246801	EEA1
chr13	30801548	30857928	KATNAL1
chr14	31596990	31602881	HECTD1
chr15	100211527	100215663	MEF2A
chr15	102241288	102255166	TARSL2
chr15	50923613	50955243	TRPM7
chr15	63821212	63855207	USP3
chr15	83819966	83826793	HDGFRP3
chr15	83819966	83832827	HDGFRP3
chr15	93543741	93552553	CHD2
chr16	18852886	18856973	SMG1
chr17	45438743	45456619	EFCAB13
chr17	57430575	57430887	YPEL2
chr17	60106901	60112969	MED13
chr18	12999419	13030607	CEP192
chr18	12999419	13117642	CEP192
chr19	58436990	58439415	ZNF418
chr2	148653869	148657467	ACVR2A
chr2	179538359	179585929	TTN
chr2	179542851	179548809	TTN
chr2	39564060	39564722	MAP4K3
chr22	21288066	21288532	CRKL
chr4	39915230	39927553	PDS5A
chr4	56277780	56284152	TMEM165
chr4	56830439	56865811	CEP135
chr4	62800557	62813994	LPHN3
chr5	122881110	122911657	CSNK1G3
chr5	142416760	142437312	ARHGAP26
chr5	170305100	170323119	RANBP17
chr5	170305100	170351554	RANBP17
chr6	128385902	128411137	PTPRK
chr6	129371062	129513998	LAMA2
chr6	13228047	13230425	PHACTR1
chr6	150004214	150016357	LATS1
chr6	17539499	17543374	CAP2
chr6	4891946	4892613	CDYL
chr7	158662545	158669382	WDR60
chr7	33397466	33427756	BBS9
chr7	97820039	97823884	LMTK2
chr8	48809720	48842572	PRKDC
chr9	36352738	36353328	RNF38
chr9	88190229	88211364	AGTPBP1
chrX	24190831	24197887	ZFX
chr1	118003110	118045592	MAN1A2
chr1	202457660	202465950	PPP1R12B
chr1	225140371	225161855	DNAH14
chr1	226453233	226475498	LIN9
chr1	232596632	232607274	SIPA1L2
chr1	23356961	23385660	KDM1A
chr1	243776972	243859018	AKT3
chr1	35936463	35944813	KIAA0319L
chr1	52975267	52992045	ZCCHC11
chr1	59137541	59160879	MYSM1
chr1	65095037	65107652	CACHD1
chr1	67356836	67371058	WDR78
chr1	74715142	74737392	FPGT-TNNI3K
chr1	87181406	87200862	SH3GLB1
chr1	91808986	91818856	HFM1
chr1	93070863	93101893	EVI5
chr10	24669797	24727408	KIAA1217
chr10	29801663	29820217	SVIL
chr10	32197099	32199491	ARHGAP12
chr10	32740519	32762951	CCDC7
chr10	49609654	49618211	MAPK8
chr10	69933822	69934413	MYPN
chr11	120343758	120348235	ARHGEF12
chr11	85701292	85742653	PICALM
chr11	85718584	85742653	PICALM
chr12	111923068	111948386	ATXN2
chr12	111991961	111993723	ATXN2
chr12	22637630	22659753	C2CD5
chr12	69983264	69985939	CCT2
chr12	95650925	95690034	VEZT
chr13	20576989	20580726	ZMYM2
chr13	33091993	33101669	N4BP2L2
chr13	42335263	42407667	VWA8
chr13	61013821	61041513	TDRD3
chr13	61013821	61060082	TDRD3
chr13	61013821	61068709	TDRD3
chr13	77779390	77818086	MYCBP2
chr14	61275042	61346553	MNAT1
chr14	73614502	73640415	PSEN1
chr14	99924615	99932150	SETD3
chr15	72810407	72864506	ARIH1
chr15	86118361	86129054	AKAP13
chr15	86207793	86253876	AKAP13
chr15	93467550	93499879	CHD2
chr16	14028048	14029600	ERCC4
chr16	3799627	3820987	CREBBP
chr16	47531309	47549512	PHKB
chr16	67644726	67646024	CTCF
chr16	74493579	74497377	GLG1
chr17	45214517	45249430	CDC27
chr17	65906992	65920705	BPTF
chr17	76075475	76089844	TNRC6C
chr18	13048857	13059311	CEP192
chr18	18945987	18983955	GREB1L
chr18	34229278	34238151	FHOD3
chr18	44470542	44486278	PIAS2
chr18	56601664	56621031	ZNF532
chr18	8244055	8253412	PTPRM
chr18	9931806	9950565	VAPA
chr2	165548730	165561615	COBLL1
chr2	168994597	169038600	STK39
chr2	169018296	169038600	STK39
chr2	176844537	176860374	KIAA1715
chr2	179494027	179507044	TTN
chr2	179534944	179592098	TTN
chr2	179537361	179558416	TTN
chr2	179538359	179554623	TTN
chr2	179542851	179550325	TTN
chr2	191523883	191537878	NAB1
chr2	223464646	223507724	FARSB
chr2	227729319	227779067	RHBDD1
chr2	238647874	238668848	LRRFIP1
chr2	33477743	33540336	LTBP1
chr2	40387904	40405633	SLC8A1
chr2	40655612	40673788	SLC8A1
chr2	61512009	61522425	USP34
chr2	61570949	61577828	USP34
chr2	61749745	61753656	XPO1
chr2	61749745	61761038	XPO1
chr20	21306916	21349228	XRN2
chr20	51870037	51873110	TSHZ2
chr22	41277773	41282519	XPNPEP3
chr3	111632165	111639266	PHLDB2
chr3	152163070	152165562	MBNL1
chr3	155547476	155551830	SLC33A1
chr3	188326948	188327632	LPP
chr3	197541778	197547301	LRCH3
chr3	47663696	47719801	SMARCC1
chr3	47676679	47680270	SMARCC1
chr3	47912302	47919013	MAP4
chr3	71064699	71102924	FOXP1
chr4	128995614	129019485	LARP1B
chr4	144354643	144387378	GAB1
chr4	186567821	186583396	SORBS2
chr4	52729602	52758017	DCUN1D4
chr4	54280781	54294350	FIP1L1
chr4	73984404	73991029	ANKRD17
chr4	77055327	77065626	NUP54
chr4	88104354	88116842	KLHL8
chr5	102282540	102310140	PAM
chr5	123974825	124036962	ZNF608
chr5	137320945	137356886	FAM13B
chr5	145144493	145205763	PRELID2
chr5	176468126	176477937	ZNF346
chr5	38510565	38530768	LIFR
chr5	78692645	78697878	HOMER1
chr6	12120122	12136125	HIVEP1
chr6	13632601	13659064	RANBP9
chr6	13639794	13644961	RANBP9
chr6	146240483	146254314	SHPRH
chr6	157357968	157431695	ARID1B
chr6	592468	619543	EXOC2
chr6	7176887	7189555	RREB1
chr7	128655032	128658211	TNPO3
chr7	151917607	151921701	KMT2C
chr7	155499553	155511137	RBM33
chr7	18624903	18633652	HDAC9
chr7	91924202	91981956	ANKIB1
chr7	91924202	91991587	ANKIB1
chr7	94855272	94903480	PPP1R9A
chr8	39079128	39114862	ADAM32
chr8	54896922	54915652	TCEA1
chr9	114195512	114206774	KIAA0368
chr9	125617462	125621381	RC3H2
chr9	14639893	14680160	ZDHHC21
chr1	108690900	108703915	SLC25A24
chr1	115005725	115007010	TRIM33
chr1	154223516	154224129	UBAP2L
chr1	155644800	155649303	YY1AP1
chr1	15860731	15863309	DNAJC16
chr1	167734819	167745403	MPZL1
chr1	172520651	172548407	SUCO
chr1	200816767	200822623	CAMSAP2
chr1	214169811	214185058	PROX1
chr1	225140371	225156576	DNAH14
chr1	230798886	230807386	COG2
chr1	23356961	23377013	KDM1A
chr1	237538016	237540735	RYR2
chr1	237538016	237732619	RYR2
chr1	243708811	243859018	AKT3
chr1	35846859	35854683	ZMYM4
chr1	35857812	35865177	ZMYM4
chr1	41512078	41541123	SCMH1
chr1	42730785	42776781	FOXJ3
chr1	46527600	46546422	PIK3R3
chr1	52959282	52975384	ZCCHC11
chr1	78097534	78107340	ZZZ3
chr1	82421560	82437602	LPHN2
chr1	85121514	85136991	SSX2IP
chr1	8601272	8674745	RERE
chr1	94921288	94946162	ABCD3
chr10	111883774	111890244	ADD3
chr10	126631025	126631876	ZRANB1
chr10	17746429	17747740	STAM
chr10	18816516	18825125	CACNB2
chr10	21147168	21178878	NEBL
chr10	34636892	34649187	PARD3
chr10	5836847	5842668	GDI2
chr10	88211723	88233730	WAPAL
chr10	88635623	88659883	BMPR1A
chr10	95790439	95792009	PLCE1
chr11	13435076	13443385	BTBD10
chr11	16068059	16077447	SOX6
chr11	36631630	36669705	C11orf74
chr11	3789810	3797251	NUP98
chr11	45883610	45893784	CRY2
chr11	46105716	46113774	PHF21A
chr11	9455116	9463744	IPO7
chr12	10999643	11001006	PRR4
chr12	121220457	121222396	SPPL3
chr12	122861935	122865105	CLIP1
chr12	124882664	124915333	NCOR2
chr12	20769163	20787990	PDE3A
chr12	22796696	22826594	ETNK1
chr12	26208211	26220646	RASSF8
chr12	32751430	32764217	FGD4
chr12	46633461	46637097	SLC38A1
chr12	48457492	48495299	SENP1
chr12	50821544	50831621	LARP4
chr12	50821544	50855130	LARP4
chr13	100909848	100962162	PCCA
chr13	115004464	115024873	CDC16
chr13	20409616	20413125	ZMYM5
chr13	33109905	33111164	N4BP2L2
chr13	33306237	33309467	PDS5B
chr13	42352120	42461497	VWA8
chr13	42869830	42882745	AKAP11
chr13	43528083	43544806	EPSTI1
chr14	104245081	104263855	PPP1R13B
chr14	39648294	39648666	PNN
chr14	75513078	75516421	MLH3
chr14	92469762	92474196	TRIP11
chr15	100185765	100215663	MEF2A
chr15	41961025	41962156	MGA
chr15	52161413	52194233	TMOD3
chr15	66007815	66053776	DENND4A
chr15	68434283	68446033	PIAS1
chr15	68434283	68457142	PIAS1
chr15	77544708	77657567	PEAK1
chr15	80390757	80415142	ZFAND6
chr15	93467550	93472321	CHD2
chr16	47531309	47581459	PHKB
chr17	11958205	12016677	MAP2K4
chr17	19861326	19861884	AKAP10
chr17	37864573	37866734	ERBB2
chr17	57808781	57816308	VMP1
chr17	60059558	60072726	MED13
chr17	61838273	61843554	CCDC47
chr17	65906992	65936772	BPTF
chr18	12999419	13019205	CEP192
chr18	18571136	18600200	ROCK1
chr18	19345732	19359646	MIB1
chr18	54591152	54606624	WDR7
chr19	3425103	3452664	NFIC
chr2	175976295	175986268	ATF2
chr2	179523431	179563641	TTN
chr2	179539040	179585929	TTN
chr2	179542851	179543557	TTN
chr2	179549979	179585929	TTN
chr2	203817281	203820481	CARF
chr2	203817281	203826149	CARF
chr2	24357988	24369956	FAM228B
chr2	24866834	24896332	NCOA1
chr2	38156404	38231359	RMDN2
chr2	40655612	40680489	SLC8A1
chr20	45891031	45912392	ZMYND8
chr22	46085591	46114373	ATXN10
chr3	105389076	105404310	CBLB
chr3	110830876	110845182	PVRL3
chr3	110830876	110866331	PVRL3
chr3	169863210	169867032	PHC3
chr3	170077486	170079217	SKIL
chr3	171969049	172016577	FNDC3B
chr3	173322068	173322881	NLGN1
chr3	183368083	183390272	KLHL24
chr3	196831773	196846401	DLG1
chr3	47139444	47147610	SETD2
chr3	56694758	56707753	FAM208A
chr4	103635594	103647840	MANBA
chr4	110384056	110384800	SEC24B
chr4	113483526	113506881	C4orf21
chr4	129857809	129891623	SCLT1
chr4	129913321	129925031	SCLT1
chr4	39739039	39779430	UBE2K
chr4	41015599	41016415	APBB2
chr4	52729602	52752804	DCUN1D4
chr4	54265896	54294350	FIP1L1
chr4	75040222	75067087	MTHFD2L
chr4	83799882	83803093	SEC31A
chr5	112102022	112137080	APC
chr5	128440648	128442755	ISOC1
chr5	131034609	131055110	FNIP1
chr5	142434003	142437312	ARHGAP26
chr5	145176004	145205763	PRELID2
chr5	147774276	147796767	FBXO38
chr5	78936673	78964851	PAPD4
chr5	95099211	95119667	RHOBTB3
chr6	105219067	105233194	HACE1
chr6	117010482	117026323	KPNA5
chr6	146209155	146216113	SHPRH
chr6	149833290	149862722	PPIL4
chr6	170626457	170632347	FAM120B
chr6	56997839	57013491	ZNF451
chr6	73005639	73043538	RIMS1
chr6	83667030	83754378	UBE3D
chr7	104782454	104787105	SRPK2
chr7	122255234	122269382	CADPS2
chr7	131060182	131084192	MKLN1
chr7	138921750	138969320	UBN2
chr7	30590251	30601744	AC005154.6
chr7	35271115	35289815	TBX20
chr8	42317413	42330172	SLC20A2
chr8	52359563	52370227	PXDNL
chr8	81411728	81412617	ZBTB10
chr8	90734242	90737869	LOC101929709
chr9	109685634	109701388	ZNF462
chr9	109734285	109746690	ZNF462
chr9	110062421	110068928	RAD23B
chr9	110062421	110074018	RAD23B
chr9	19286766	19305525	DENND4C
chr9	35546426	35548532	RUSC2
chr9	37126308	37305711	ZCCHC7
chrX	107083899	107097934	MID2
chrX	32235032	32717410	DMD
chrX	84322132	84329397	APOOL
chr1	117944807	117948267	MAN1A2
chr1	12335881	12338095	VPS13D
chr1	155891165	155891709	KIAA0907
chr1	171548492	171556890	PRRC2C
chr1	193110979	193121574	CDC73
chr1	197611840	197627499	DENND1B
chr1	203676136	203677232	ATP2B4
chr1	21167348	21191755	EIF4G3
chr1	225140371	225211567	DNAH14
chr1	227192694	227204751	CDC42BPA
chr1	232596632	232619712	SIPA1L2
chr1	236187369	236201553	NID1
chr1	237532833	237632487	RYR2
chr1	237538016	237632487	RYR2
chr1	237580348	237632487	RYR2
chr1	237756775	237778143	RYR2
chr1	243727021	244006584	AKT3
chr1	25666964	25678184	TMEM50A
chr1	29068914	29070498	YTHDF2
chr1	39775241	39784287	MACF1
chr1	42730785	42789498	FOXJ3
chr1	46105881	46108171	GPBP1L1
chr1	51868106	51874004	EPS15
chr1	55117621	55138859	MROH7
chr1	60366636	60381772	CYP2J2
chr1	67337052	67371058	WDR78
chr1	87181406	87190088	SH3GLB1
chr10	112645010	112650428	PDCD4
chr10	116879948	116925405	ATRNL1
chr10	15858833	15889942	FAM188A
chr10	225933	295028	ZMYND11
chr10	34661425	34673182	PARD3
chr10	7262372	7327916	SFMBT2
chr10	86198267	86237420	CCSER2
chr11	120346048	120348235	ARHGEF12
chr11	16339991	16362798	SOX6
chr11	68334481	68350597	PPP6R3
chr11	77336007	77336863	CLNS1A
chr11	85711685	85742653	PICALM
chr12	112371689	112381173	TMEM116
chr12	19406873	19440490	PLEKHA5
chr12	19511161	19514640	PLEKHA5
chr12	28458581	28460682	CCDC91
chr12	28458581	28544344	CCDC91
chr12	94769661	94797038	CCDC41
chr12	95681439	95690034	VEZT
chr13	100909848	100925600	PCCA
chr13	21370214	21384106	XPO4
chr13	25466780	25487229	CENPJ
chr13	96622365	96648389	UGGT2
chr14	104135847	104143860	RP11-73M18.2
chr14	33290607	33294021	AKAP6
chr14	36103779	36194359	RALGAPA1
chr14	50262508	50298079	NEMF
chr14	61262934	61285565	MNAT1
chr14	66188492	66200099	FUT8
chr14	91947919	91957146	PPP4R3A
chr14	93760203	93761283	BTBD7
chr15	22835915	22851109	TUBGCP5
chr15	25599499	25620910	UBE3A
chr15	43299276	43317627	UBR1
chr15	43627893	43641243	ADAL
chr15	59323002	59323901	RNF111
chr15	59963381	59972507	BNIP2
chr15	63824845	63855207	USP3
chr15	72208710	72231268	MYO9A
chr15	72810407	72853890	ARIH1
chr15	86207793	86251317	AKAP13
chr15	86259018	86273938	AKAP13
chr16	11114049	11145498	CLEC16A
chr16	53288349	53308214	CHD9
chr16	53289511	53308214	CHD9
chr16	88061088	88071617	BANP
chr17	11958205	11999011	MAP2K4
chr17	27975161	27999147	SSH2
chr17	29550461	29554624	NF1
chr17	29676137	29701147	NF1
chr17	36517593	36533668	SOCS7
chr17	49294694	49302570	MBTD1
chr17	65906992	65919106	BPTF
chr17	65924470	65928135	BPTF
chr17	80521229	80526077	FOXK2
chr17	80828099	80869665	TBCD
chr17	953289	1003975	ABR
chr18	20570899	20576425	RBBP8
chr18	3094167	3116513	MYOM1
chr18	39607406	39629569	PIK3C3
chr18	51797729	51810383	POLI
chr18	54398613	54426184	WDR7
chr18	56585502	56587865	ZNF532
chr18	60206913	60217693	ZCCHC2
chr18	60212034	60227877	ZCCHC2
chr18	74561481	74649299	ZNF236
chr18	8076452	8143777	PTPRM
chr18	9204473	9221997	ANKRD12
chr18	9931806	9937063	VAPA
chr19	13039155	13039661	FARSA
chr19	34942885	34955036	UBA2
chr2	120677644	120692534	PTPN4
chr2	15601324	15618413	NBAS
chr2	15629017	15679480	NBAS
chr2	170393736	170413807	FASTKD1
chr2	179527692	179592098	TTN
chr2	179534944	179563641	TTN
chr2	179534944	179580501	TTN
chr2	179534944	179585929	TTN
chr2	179538359	179543557	TTN
chr2	179538359	179548018	TTN
chr2	179554539	179592098	TTN
chr2	179559325	179580501	TTN
chr2	179623710	179654842	TTN
chr2	197157288	197172809	HECW2
chr2	198948481	198968660	PLCL1
chr2	215632205	215657169	BARD1
chr2	228356262	228389631	AGFG1
chr2	30775358	30791042	LCLAT1
chr2	32698179	32712868	BIRC6
chr2	32703702	32718734	BIRC6
chr2	44565489	44573529	PREPL
chr2	45773870	45780869	SRBD1
chr2	48725631	48738607	PPP1R21
chr2	61343113	61345251	KIAA1841
chr2	61566485	61577828	USP34
chr2	61597455	61647968	USP34
chr2	63660878	63798760	WDPCP
chr2	63711737	63798760	WDPCP
chr2	69575302	69590802	GFPT1
chr2	71582848	71607695	ZNF638
chr2	72692288	72707879	EXOC6B
chr2	72692288	72802797	EXOC6B
chr2	72945231	72968598	EXOC6B
chr2	73746901	73800551	ALMS1
chr2	99976698	99988193	EIF5B
chr20	33057852	33080402	ITCH
chr20	34304661	34313077	RBM39
chr21	30698379	30702014	BACH1
chr22	22024201	22029404	PPIL2
chr22	24698162	24734445	SPECC1L
chr22	36737414	36745300	MYH9
chr3	128514202	128526514	RAB7A
chr3	138218951	138251412	CEP70
chr3	154013072	154024084	DHX36
chr3	16336362	16345099	OXNAD1
chr3	167754623	167766153	GOLIM4
chr3	169863210	169896726	PHC3
chr3	17051165	17109557	PLCL2
chr3	183368083	183369064	KLHL24
chr3	18419661	18462483	SATB1
chr3	65415194	65416556	MAGI1
chr4	110862101	110866431	EGF
chr4	114421618	114452455	CAMK2D
chr4	121675707	121742500	PRDM5
chr4	148778703	148887990	ARHGAP10
chr4	151656409	151729550	LRBA
chr4	174169130	174169591	GALNT7
chr4	184930310	184932576	STOX2
chr4	186696380	186696520	SORBS2
chr4	1902352	1941505	WHSC1
chr4	25351113	25366127	ZCCHC4
chr4	39306433	39322994	RFC1
chr4	42505466	42558057	ATP8A1
chr4	65155427	65175649	TECRL
chr4	75040222	75091111	MTHFD2L
chr4	77065301	77065626	NUP54
chr4	78694234	78697546	CNOT6L
chr5	108103793	108295048	FER
chr5	109117096	109125228	MAN2A1
chr5	109940809	109978072	TMEM232
chr5	112399680	112421007	MCC
chr5	131013395	131044965	FNIP1
chr5	138699447	138700432	PAIP2
chr5	153409048	153414527	FAM114A2
chr5	167915606	167924353	RARS
chr5	176477751	176491602	ZNF346
chr5	179688683	179707608	MAPK9
chr5	38496483	38530768	LIFR
chr5	54941616	54960691	SLC38A9
chr5	56542126	56543042	GPBP1
chr5	74041502	74046492	GFM2
chr6	129618829	129663612	LAMA2
chr6	131247744	131277639	EPB41L2
chr6	152650864	152653025	SYNE1
chr6	155095122	155116273	SCAF8
chr6	163876310	163899928	QKI
chr6	54066902	54095715	MLIP
chr7	102962378	102963241	DNAJC2
chr7	104702610	104722244	KMT2E
chr7	138199956	138223548	TRIM24
chr7	138951078	138957186	UBN2
chr7	139083344	139097326	C7orf55-LUC7L2
chr7	151917607	151935911	KMT2C
chr7	23650789	23651172	CCDC126
chr7	32672154	32718742	DPY19L1P1
chr7	66456123	66459328	SBDS
chr8	124089350	124117704	TBC1D31
chr8	125332326	125339662	TMEM65
chr8	131164981	131193126	ASAP1
chr8	133734285	133769540	TMEM71
chr8	133740043	133769540	TMEM71
chr8	141828375	141874498	PTK2
chr8	142264087	142264728	SLC45A4
chr8	17611225	17613470	MTUS1
chr8	18622958	18662408	PSD3
chr8	28013458	28019595	ELP3
chr8	28837587	28876430	HMBOX1
chr8	42761315	42829337	HOOK3
chr8	61707544	61714152	CHD7
chr8	62460629	62479877	ASPH
chr8	62593526	62596747	ASPH
chr8	70650274	70674110	SLCO5A1
chr8	98673299	98703416	MTDH
chr9	103261046	103279053	MSANTD3-TMEFF1
chr9	111812562	111870850	TMEM245
chr9	114289547	114296633	ZNF483
chr9	125639749	125659855	RC3H2
chr9	128099296	128099870	GAPVD1
chr9	128691933	128697886	PBX3
chr9	131271154	131277918	GLE1
chr9	33953282	34017187	UBAP2
chr9	710803	713464	KANK1
chr9	86293355	86297981	UBQLN1
chr9	88190229	88248289	AGTPBP1
chrX	130883333	130928494	FIRRE
chrX	19983161	19988416	CXorf23
chrX	32563275	32591963	DMD
chrX	53588716	53589890	HUWE1
chrX	76907603	76920267	ATRX
